# Supplementary material for: Extracellular Vesicles From Auditory Cells as Nanocarriers for Anti-inflammatory Drugs and Pro-resolving Mediators
Source: Front Cell Neurosci. 2019 Nov 29;13:530. doi: 10.3389/fncel.2019.00530 (PMC6895008; doi:10.3389/fncel.2019.00530)
Supplement: Supplementary file 1 [file Table_1.xlsx]

## Sheet: Proteins
Supplemental Table 1: Proteins detected in the S-EVs fraction
Data processed using Proteome Discoverer 2.2 (Thermo Fisher Scientific, Waltham, MA, USA). Database: UniProt-Mouse 20180425.
Protein FDR Confidence: Combined	Master	Accession	Description	Sum PEP Score	Coverage [%]	# Peptides	# PSMs	# Unique Peptides	# Protein Groups	# AAs	MW [kDa]	calc. pI	Score Sequest HT: Sequest HT	# Peptides (by Search Engine): Sequest HT	Biological Process	Cellular Component	Molecular Function	Pfam IDs	Entrez Gene ID	Ensembl Gene ID	Chromosome	Gene Symbol	WikiPathways	KEGG Pathways
High	Master Protein	Q8VDD5	Myosin-9 OS=Mus musculus OX=10090 GN=Myh9 PE=1 SV=4	362.645	34	56	127	56	1	1960	226.2	5.66	369.94	56	cell differentiation;cell organization and biogenesis;cellular component movement;metabolic process;regulation of biological process;transport	cytoplasm;cytoskeleton;cytosol;extracellular;membrane;nucleus	catalytic activity;motor activity;nucleotide binding;protein binding;RNA binding;transporter activity	Pf00063, Pf01442, Pf01496, Pf01576, Pf01765, Pf02463, Pf02736, Pf03962, Pf04111, Pf04156, Pf05667, Pf05911, Pf06160, Pf06637, Pf07111, Pf07888, Pf08317, Pf09726, Pf09731, Pf10498, Pf11559, Pf11917, Pf12128, Pf13094, Pf13166	17886	ENSMUSG00000022443.16	15	Myh9	Primary Focal Segmental Glomerulosclerosis FSGS	Regulation of actin cytoskeleton; Tight junction
High	Master Protein	P60710	Actin, cytoplasmic 1 OS=Mus musculus OX=10090 GN=Actb PE=1 SV=1	200.983	62	19	143	8	1	375	41.7	5.48	414.62	19	cell organization and biogenesis;response to stimulus	cytoplasm;cytoskeleton;cytosol;membrane;nucleus	DNA binding;nucleotide binding;protein binding	Pf00022	11461	ENSMUSG00000029580.14	5	Actb	Regulation of Actin Cytoskeleton; Focal Adhesion; Myometrial Relaxation and Contraction Pathways	Oxytocin signaling pathway; Leukocyte transendothelial migration; Hypertrophic cardiomyopathy (HCM); Regulation of actin cytoskeleton; Arrhythmogenic right ventricular cardiomyopathy (ARVC); Focal adhesion; Hippo signaling pathway; Platelet activation; Dilated cardiomyopathy; Adherens junction; Phagosome; Proteoglycans in cancer; Salmonella infection; Thyroid hormone signaling pathway; Rap1 signa…
High	Master Protein	Q80YX1-2	Isoform of Q80YX1, Isoform 2 of Tenascin OS=Mus musculus OX=10090 GN=Tnc	194.739	21	30	117	1	1	2019	221.7	4.91	307.21	30	cell communication;cell differentiation;cell organization and biogenesis;regulation of biological process;response to stimulus	extracellular;membrane	protein binding	Pf00041, Pf00147, Pf07974	21923	ENSMUSG00000028364.15	4	Tnc	Focal Adhesion; Focal Adhesion-PI3K-Akt-mTOR-signaling pathway	MicroRNAs in cancer; Focal adhesion; ECM-receptor interaction; PI3K-Akt signaling pathway
High	Master Protein	Q80YX1	Tenascin OS=Mus musculus OX=10090 GN=Tnc PE=1 SV=1	191.971	19	30	114	1	1	2110	231.7	4.89	297.28	30	cell communication;cell differentiation;cell organization and biogenesis;regulation of biological process;response to stimulus	extracellular;membrane	protein binding	Pf00041, Pf00147, Pf07974	21923	ENSMUSG00000028364.15	4	Tnc	Focal Adhesion; Focal Adhesion-PI3K-Akt-mTOR-signaling pathway	MicroRNAs in cancer; Focal adhesion; ECM-receptor interaction; PI3K-Akt signaling pathway
High	Master Protein	P26039	Talin-1 OS=Mus musculus OX=10090 GN=Tln1 PE=1 SV=2	135.179	14	21	50	21	1	2541	269.7	6.18	123.49	21	cell organization and biogenesis;regulation of biological process;response to stimulus	cell surface;cytoplasm;cytoskeleton;membrane	protein binding;structural molecule activity	Pf00373, Pf01608, Pf02174, Pf08913, Pf09141, Pf09379	21894	ENSMUSG00000028465.16	4	Tln1	Focal Adhesion; Primary Focal Segmental Glomerulosclerosis FSGS; Integrin-mediated Cell Adhesion	Focal adhesion; Platelet activation; HTLV-I infection; Rap1 signaling pathway
High	Master Protein	Q01853	Transitional endoplasmic reticulum ATPase OS=Mus musculus OX=10090 GN=Vcp PE=1 SV=4	134.069	38	23	79	23	1	806	89.3	5.26	174.25	23	cell communication;cell organization and biogenesis;metabolic process;regulation of biological process;response to stimulus;transport	cytoplasm;cytosol;endoplasmic reticulum;membrane;nucleus;proteasome	catalytic activity;enzyme regulator activity;nucleotide binding;protein binding;RNA binding	Pf00004, Pf00910, Pf01057, Pf01078, Pf02359, Pf02933, Pf05496, Pf05673, Pf06068, Pf07724, Pf07726, Pf07728, Pf09336, Pf13191, Pf13207, Pf13401	269523	ENSMUSG00000028452.7	4	Vcp	IL-9 Signaling Pathway	Legionellosis; Protein processing in endoplasmic reticulum
High	Master Protein	P99024	Tubulin beta-5 chain OS=Mus musculus OX=10090 GN=Tubb5 PE=1 SV=1	133.806	41	17	87	3	1	444	49.6	4.89	225.89	17	cell organization and biogenesis	cytoplasm;cytoskeleton;cytosol;membrane;nucleus	catalytic activity;nucleotide binding;protein binding;structural molecule activity	Pf00091, Pf03953, Pf10644	22154	ENSMUSG00000001525.10	17	Tubb5		Phagosome; Gap junction
High	Master Protein	P07901	Heat shock protein HSP 90-alpha OS=Mus musculus OX=10090 GN=Hsp90aa1 PE=1 SV=4	133.237	33	24	121	16	1	733	84.7	5.01	281.02	24	cell organization and biogenesis;cellular component movement;metabolic process;regulation of biological process;response to stimulus;transport	cell surface;cytoplasm;cytosol;membrane;nucleus	catalytic activity;enzyme regulator activity;nucleotide binding;protein binding;RNA binding	Pf00183, Pf02518, Pf13589	15519	ENSMUSG00000021270.13	12	Hsp90aa1	EBV LMP1 signaling; IL-6 signaling Pathway; Focal Adhesion-PI3K-Akt-mTOR-signaling pathway; IL-2 Signaling Pathway; TNF-alpha NF-kB Signaling Pathway	Progesterone-mediated oocyte maturation; NOD-like receptor signaling pathway; Pathways in cancer; Antigen processing and presentation; PI3K-Akt signaling pathway; Protein processing in endoplasmic reticulum; Estrogen signaling pathway; Prostate cancer
High	Master Protein	P68372	Tubulin beta-4B chain OS=Mus musculus OX=10090 GN=Tubb4b PE=1 SV=1	130.176	38	16	74	1	1	445	49.8	4.89	187.46	16	cell organization and biogenesis	cytoplasm;cytoskeleton;nucleus	catalytic activity;nucleotide binding;RNA binding;structural molecule activity	Pf00091, Pf03953, Pf10644	227613	ENSMUSG00000036752.4	2	Tubb4b		Phagosome; Gap junction
High	Master Protein	P11499	Heat shock protein HSP 90-beta OS=Mus musculus OX=10090 GN=Hsp90ab1 PE=1 SV=3	129.193	33	24	138	14	1	724	83.2	5.03	321.13	24	cell organization and biogenesis;metabolic process;regulation of biological process;response to stimulus	cell surface;cytoplasm;cytosol;extracellular;membrane;mitochondrion;nucleus	enzyme regulator activity;nucleotide binding;protein binding;RNA binding	Pf00183, Pf02518, Pf13589	15516	ENSMUSG00000023944.14	17	Hsp90ab1	Focal Adhesion-PI3K-Akt-mTOR-signaling pathway; TNF-alpha NF-kB Signaling Pathway	Progesterone-mediated oocyte maturation; NOD-like receptor signaling pathway; Pathways in cancer; Antigen processing and presentation; PI3K-Akt signaling pathway; Protein processing in endoplasmic reticulum; Estrogen signaling pathway; Prostate cancer
High	Master Protein	P56480	ATP synthase subunit beta, mitochondrial OS=Mus musculus OX=10090 GN=Atp5f1b PE=1 SV=2	120.404	42	16	71	16	1	529	56.3	5.34	174.7	16	cell differentiation;cellular homeostasis;metabolic process;regulation of biological process;transport	cell surface;membrane;mitochondrion;nucleus	catalytic activity;metal ion binding;nucleotide binding;protein binding;receptor activity;transporter activity	Pf00006, Pf00306, Pf02874	11947	ENSMUSG00000025393.12	10	Atp5b	Electron Transport Chain; Oxidative phosphorylation	Metabolic pathways; Huntington's disease; Oxidative phosphorylation; Parkinson's disease; Alzheimer's disease
High	Master Protein	P37889	Fibulin-2 OS=Mus musculus OX=10090 GN=Fbln2 PE=1 SV=2	110.137	15	14	68	14	1	1221	131.7	4.68	213.48	14	cell organization and biogenesis;regulation of biological process	extracellular	metal ion binding;protein binding	Pf01821, Pf07645, Pf12662, Pf14670	14115	ENSMUSG00000064080.12	6	Fbln2
High	Master Protein	P20152	Vimentin OS=Mus musculus OX=10090 GN=Vim PE=1 SV=3	100.776	42	19	61	19	1	466	53.7	5.12	127.83	19	cell differentiation;cell organization and biogenesis;metabolic process;regulation of biological process;response to stimulus	cytoplasm;cytoskeleton;cytosol;membrane	protein binding;RNA binding;structural molecule activity	Pf00038, Pf04111, Pf04156, Pf04732, Pf05622, Pf10186	22352	ENSMUSG00000026728.9	2	Vim	Primary Focal Segmental Glomerulosclerosis FSGS; Alpha6-Beta4 Integrin Signaling Pathway; Spinal Cord Injury; Striated Muscle Contraction	MicroRNAs in cancer; Epstein-Barr virus infection
High	Master Protein	P10493	Nidogen-1 OS=Mus musculus OX=10090 GN=Nid1 PE=1 SV=2	85.735	20	20	62	19	1	1245	136.5	5.44	145.73	20	cell organization and biogenesis;regulation of biological process	cell surface;extracellular;membrane	metal ion binding;protein binding	Pf00008, Pf00058, Pf00086, Pf06119, Pf06247, Pf07474, Pf07645, Pf12662, Pf12947, Pf14670	18073	ENSMUSG00000005397.7	13	Nid1
High	Master Protein	P20029	Endoplasmic reticulum chaperone BiP OS=Mus musculus OX=10090 GN=Hspa5 PE=1 SV=3	85.427	30	16	55	14	1	655	72.4	5.16	95.93	16	cell communication;cell death;cell differentiation;cell organization and biogenesis;metabolic process;regulation of biological process;response to stimulus;transport	cell surface;cytoplasm;endoplasmic reticulum;extracellular;membrane;mitochondrion;nucleus;organelle lumen	catalytic activity;nucleotide binding;protein binding	Pf00012, Pf01968, Pf06723	14828	ENSMUSG00000026864.13	2	Hspa5	MAPK signaling pathway	Thyroid hormone synthesis; Antigen processing and presentation; Protein export; Prion diseases; Protein processing in endoplasmic reticulum
High	Master Protein	P68033	Actin, alpha cardiac muscle 1 OS=Mus musculus OX=10090 GN=Actc1 PE=1 SV=1	79.901	35	13	88	2	1	377	42	5.39	170.41	13	cell organization and biogenesis;cellular component movement;regulation of biological process;response to stimulus	cytoplasm;cytoskeleton;membrane	catalytic activity;nucleotide binding;protein binding	Pf00022	11464	ENSMUSG00000068614.7	2	Actc1	Myometrial Relaxation and Contraction Pathways; Striated Muscle Contraction	Hypertrophic cardiomyopathy (HCM); Dilated cardiomyopathy; Cardiac muscle contraction; Adrenergic signaling in cardiomyocytes
High	Master Protein	P62259	14-3-3 protein epsilon OS=Mus musculus OX=10090 GN=Ywhae PE=1 SV=1	74.38	52	12	60	11	1	255	29.2	4.74	132.22	12	cellular component movement;cellular homeostasis;metabolic process;regulation of biological process;response to stimulus;transport	cytoplasm;cytosol;membrane;mitochondrion;nucleus	catalytic activity;protein binding;RNA binding	Pf00244	22627	ENSMUSG00000020849.13	11	Ywhae	Alpha6-Beta4 Integrin Signaling Pathway; TNF-alpha NF-kB Signaling Pathway; Calcium Regulation in the Cardiac Cell; Myometrial Relaxation and Contraction Pathways	Epstein-Barr virus infection; Hippo signaling pathway; Oocyte meiosis; Neurotrophin signaling pathway; Cell cycle; PI3K-Akt signaling pathway; Viral carcinogenesis
High	Master Protein	P63017	Heat shock cognate 71 kDa protein OS=Mus musculus OX=10090 GN=Hspa8 PE=1 SV=1	72.466	31	17	39	15	1	646	70.8	5.52	90.4	17	cell organization and biogenesis;metabolic process;regulation of biological process;transport	cell surface;cytoplasm;cytosol;endosome;membrane;nucleus;spliceosomal complex;vacuole	catalytic activity;nucleotide binding;protein binding;RNA binding	Pf00012, Pf02463, Pf06723	15481	ENSMUSG00000015656.17	9	Hspa8	Exercise-induced Circadian Regulation; Exercise-induced Circadian Regulation; MAPK signaling pathway	Endocytosis; MAPK signaling pathway; Toxoplasmosis; Epstein-Barr virus infection; Spliceosome; Legionellosis; Influenza A; Antigen processing and presentation; Protein processing in endoplasmic reticulum; Estrogen signaling pathway; Measles; Longevity regulating pathway - multiple species
High	Master Protein	Q03265	ATP synthase subunit alpha, mitochondrial OS=Mus musculus OX=10090 GN=Atp5f1a PE=1 SV=1	71.268	27	11	39	11	1	553	59.7	9.19	105.99	11	metabolic process;regulation of biological process;transport	membrane;mitochondrion	catalytic activity;nucleotide binding;protein binding;RNA binding;transporter activity	Pf00006, Pf00306, Pf02663, Pf02874, Pf05943	11946	ENSMUSG00000025428.15	18	Atp5a1	Oxidative phosphorylation; Electron Transport Chain	Metabolic pathways; Huntington's disease; Oxidative phosphorylation; Parkinson's disease; Alzheimer's disease
High	Master Protein	Q922F4	Tubulin beta-6 chain OS=Mus musculus OX=10090 GN=Tubb6 PE=1 SV=1	70.454	27	11	45	3	1	447	50.1	4.89	101.77	11	cell organization and biogenesis	cytoplasm;cytoskeleton;nucleus	catalytic activity;nucleotide binding;structural molecule activity	Pf00091, Pf03953, Pf10644	67951	ENSMUSG00000001473.6	18	Tubb6		Phagosome; Gap junction
High	Master Protein	A0A0A0MQF6	Isoform of P16858, Glyceraldehyde-3-phosphate dehydrogenase OS=Mus musculus OX=10090 GN=Gapdh PE=1 SV=1	70.374	30	7	35	7	1	359	38.6	8.97	94.35	7	cell death;cell organization and biogenesis;defense response;development;metabolic process;regulation of biological process;response to stimulus	cytoplasm;cytoskeleton;cytosol;membrane;mitochondrion;nucleus	catalytic activity;enzyme regulator activity;nucleotide binding;protein binding	Pf00044, Pf02800	14433	ENSMUSG00000057666.18	6	Gapdh	Glycolysis and Gluconeogenesis
High	Master Protein	P68369	Tubulin alpha-1A chain OS=Mus musculus OX=10090 GN=Tuba1a PE=1 SV=1	69.825	30	9	48	3	1	451	50.1	5.06	97.1	9	cell organization and biogenesis	cytoplasm;cytoskeleton;endosome;membrane;nucleus	catalytic activity;nucleotide binding;protein binding;structural molecule activity	Pf00091, Pf03953	22142	ENSMUSG00000072235.5	15	Tuba1a		Phagosome; Gap junction; Apoptosis
High	Master Protein	D3Z2H9	Tropomyosin 3, related sequence 7 OS=Mus musculus OX=10090 GN=Tpm3-rs7 PE=3 SV=1	69.306	38	11	53	6	1	248	29	4.81	111.46	11	cell organization and biogenesis		protein binding;structural molecule activity	Pf00261, Pf12718		ENSMUSG00000058126.6	14
High	Master Protein	A0A0A0MQA5	Isoform of P68368, Tubulin alpha chain (Fragment) OS=Mus musculus OX=10090 GN=Tuba4a PE=1 SV=1	67.925	31	11	47	5	1	477	52.9	5.19	87.93	11	cell organization and biogenesis		catalytic activity;nucleotide binding;protein binding;structural molecule activity	Pf00091, Pf03953		ENSMUSG00000026202.13	1
High	Master Protein	P62806	Histone H4 OS=Mus musculus OX=10090 GN=Hist1h4a PE=1 SV=2	67.112	53	10	106	10	1	103	11.4	11.36	171.89	10	cell organization and biogenesis;metabolic process;regulation of biological process	chromosome;membrane;nucleus	DNA binding;protein binding;RNA binding	Pf00125, Pf02969, Pf15630	320332; 326619; 319160; 319155; 319158; 319161; 69386; 319157; 319159; 326620; 100041230; 319156; 97122; 102641229	ENSMUSG00000096010.2; ENSMUSG00000091405.2; ENSMUSG00000060981.6; ENSMUSG00000069274.3; ENSMUSG00000061482.6; ENSMUSG00000067455.5; ENSMUSG00000064288.4; ENSMUSG00000060678.4; ENSMUSG00000069306.5; ENSMUSG00000069305.3; ENSMUSG00000069266.5; ENSMUSG00000060093.6; ENSMUSG00000060639.5	6; 13; 3	Hist4h4; Hist1h4a; Hist1h4k; Hist1h4c; Hist1h4i; Hist1h4n; Hist1h4h; Hist1h4f; Hist1h4j; Hist1h4b; Hist1h4m; Hist1h4d; Hist2h4; LOC100862646; LOC102641229	Type II interferon signaling (IFNG)	Alcoholism; Systemic lupus erythematosus; Viral carcinogenesis
High	Master Protein	P14211	Calreticulin OS=Mus musculus OX=10090 GN=Calr PE=1 SV=1	66.937	34	11	53	11	1	416	48	4.49	106.61	11	cell differentiation;cell organization and biogenesis;metabolic process;regulation of biological process;response to stimulus;transport	cell surface;cytoplasm;cytosol;endoplasmic reticulum;extracellular;Golgi;membrane;nucleus;organelle lumen	metal ion binding;protein binding;RNA binding	Pf00262	12317	ENSMUSG00000003814.8	8	Calr	Calcium Regulation in the Cardiac Cell	Chagas disease (American trypanosomiasis); HTLV-I infection; Phagosome; Antigen processing and presentation; Protein processing in endoplasmic reticulum
High	Master Protein	P52480	Pyruvate kinase PKM OS=Mus musculus OX=10090 GN=Pkm PE=1 SV=4	63.205	31	13	28	13	1	531	57.8	7.47	50.67	13	cell death;cell organization and biogenesis;metabolic process;response to stimulus	cytoplasm;cytosol;mitochondrion;nucleus	catalytic activity;metal ion binding;nucleotide binding;protein binding;RNA binding	Pf00224, Pf02887	18746	ENSMUSG00000032294.17	9	Pkm	Purine metabolism; Glycolysis and Gluconeogenesis	Pyruvate metabolism; Type II diabetes mellitus; Metabolic pathways; Biosynthesis of amino acids; Purine metabolism; Glycolysis / Gluconeogenesis; Carbon metabolism; Central carbon metabolism in cancer; Glucagon signaling pathway; Viral carcinogenesis
High	Master Protein	P08113	Endoplasmin OS=Mus musculus OX=10090 GN=Hsp90b1 PE=1 SV=2	62.908	19	14	50	12	1	802	92.4	4.82	121.04	14	cell organization and biogenesis;metabolic process;regulation of biological process;response to stimulus;transport	cytosol;endoplasmic reticulum;extracellular;membrane;nucleus;organelle lumen	nucleotide binding;protein binding;RNA binding	Pf00183, Pf02518, Pf13589	22027	ENSMUSG00000020048.13	10	Hsp90b1	Focal Adhesion-PI3K-Akt-mTOR-signaling pathway	Thyroid hormone synthesis; Pathways in cancer; PI3K-Akt signaling pathway; Protein processing in endoplasmic reticulum; Estrogen signaling pathway; Prostate cancer
High	Master Protein	P63038	60 kDa heat shock protein, mitochondrial OS=Mus musculus OX=10090 GN=Hspd1 PE=1 SV=1	60.34	34	14	32	14	1	573	60.9	6.18	62.73	14	cell organization and biogenesis;cell proliferation;metabolic process;regulation of biological process;response to stimulus;transport	cell surface;cytoplasm;cytosol;endoplasmic reticulum;endosome;Golgi;membrane;mitochondrion;organelle lumen	catalytic activity;nucleotide binding;protein binding;RNA binding	Pf00118	15510	ENSMUSG00000025980.14	1	Hspd1	SIDS Susceptibility Pathways	RNA degradation; Tuberculosis; Legionellosis; Type I diabetes mellitus
High	Master Protein	A0A1L1SSH9	Isoform of P07214, SPARC OS=Mus musculus OX=10090 GN=Sparc PE=1 SV=1	54.872	20	6	34	6	1	332	37.8	5	73.55	6	regulation of biological process;response to stimulus		metal ion binding;protein binding	Pf00050, Pf07648, Pf09289, Pf10591		ENSMUSG00000018593.13	11
High	Master Protein	Q640N1	Adipocyte enhancer-binding protein 1 OS=Mus musculus OX=10090 GN=Aebp1 PE=1 SV=1	54.163	10	8	22	8	1	1128	128.3	5.08	57.94	8	metabolic process;regulation of biological process	cytoplasm;extracellular;nucleus	catalytic activity;DNA binding;metal ion binding;protein binding	Pf00246, Pf00754, Pf08400, Pf13620, Pf13715	11568	ENSMUSG00000020473.13	11	Aebp1
High	Master Protein	P58252	Elongation factor 2 OS=Mus musculus OX=10090 GN=Eef2 PE=1 SV=2	53.733	17	13	24	13	1	858	95.3	6.83	49.59	13	cell differentiation;cell proliferation;metabolic process;regulation of biological process;response to stimulus	cytoplasm;cytosol;membrane;nucleus;ribosome	catalytic activity;nucleotide binding;protein binding;RNA binding	Pf00009, Pf00679, Pf03144, Pf03764, Pf14492	13629	ENSMUSG00000034994.10	10	Eef2	Translation Factors	Oxytocin signaling pathway; AMPK signaling pathway
High	Master Protein	P27661	Histone H2AX OS=Mus musculus OX=10090 GN=H2afx PE=1 SV=2	51.702	32	5	19	2	1	143	15.1	10.74	71.67	5	metabolic process;regulation of biological process;response to stimulus	chromosome;nucleus	DNA binding;protein binding	Pf00125, Pf00808	15270	ENSMUSG00000049932.3	9	H2afx	miRNA regulation of DNA Damage Response; Proteasome Degradation	Alcoholism; Systemic lupus erythematosus
High	Master Protein	P48759	Pentraxin-related protein PTX3 OS=Mus musculus OX=10090 GN=Ptx3 PE=1 SV=2	50.968	24	9	34	9	1	381	41.8	5.38	84.59	9	defense response;regulation of biological process;response to stimulus	extracellular	protein binding	Pf00354, Pf02626, Pf13385	19288	ENSMUSG00000027832.5	3	Ptx3	Lung fibrosis
High	Master Protein	P58774-2	Isoform of P58774, Isoform 2 of Tropomyosin beta chain OS=Mus musculus OX=10090 GN=Tpm2	50.143	38	10	43	4	1	284	32.9	4.67	93.87	10	cell organization and biogenesis	cytoplasm;cytoskeleton	protein binding;structural molecule activity	Pf00261, Pf12718	22004	ENSMUSG00000028464.16	4	Tpm2	Striated Muscle Contraction
High	Master Protein	Q8BMK4	Cytoskeleton-associated protein 4 OS=Mus musculus OX=10090 GN=Ckap4 PE=1 SV=2	48.793	22	9	28	9	1	575	63.7	5.64	59.38	9		cell surface;cytoplasm;cytoskeleton;cytosol;endoplasmic reticulum;membrane	RNA binding	Pf13166	216197	ENSMUSG00000046841.5	10	Ckap4		Protein processing in endoplasmic reticulum
High	Master Protein	F8WID5	Isoform of P58771, Tropomyosin alpha-1 chain OS=Mus musculus OX=10090 GN=Tpm1 PE=1 SV=1	45.168	25	8	42	2	1	326	37.4	4.72	86.2	8				Pf00261, Pf12718		ENSMUSG00000032366.15	9
High	Master Protein	P09103	Protein disulfide-isomerase OS=Mus musculus OX=10090 GN=P4hb PE=1 SV=2	45.087	21	7	25	7	1	509	57	4.88	41.47	7	cellular homeostasis;metabolic process;regulation of biological process;response to stimulus	endoplasmic reticulum;membrane;organelle lumen	catalytic activity;metal ion binding;protein binding;RNA binding	Pf00085, Pf01216, Pf13098, Pf13848, Pf13899, Pf13905	18453	ENSMUSG00000025130.11	11	P4hb		Protein processing in endoplasmic reticulum
High	Master Protein	A0A1W2P7Q9	Isoform of Q60605, Myosin light polypeptide 6 OS=Mus musculus OX=10090 GN=Myl6 PE=1 SV=1	44.814	46	6	35	6	1	158	17.7	4.65	85.33	6	cellular component movement	membrane	catalytic activity;metal ion binding;motor activity;protein binding;structural molecule activity	Pf00036, Pf13405, Pf13499	17904	ENSMUSG00000090841.2	10	Myl6	Focal Adhesion
High	Master Protein	G3X977	Isoform of Q61703, Inter-alpha trypsin inhibitor, heavy chain 2 OS=Mus musculus OX=10090 GN=Itih2 PE=1 SV=1	43.545	8	9	134	9	1	950	106.3	7.4	290.5	9	metabolic process;regulation of biological process	extracellular	enzyme regulator activity	Pf00092, Pf06668, Pf08487, Pf10138, Pf13519, Pf13768	16425	ENSMUSG00000037254.18	2	Itih2
High	Master Protein	P63101	14-3-3 protein zeta/delta OS=Mus musculus OX=10090 GN=Ywhaz PE=1 SV=1	42.249	42	9	23	8	1	245	27.8	4.79	47.25	9	cell organization and biogenesis;regulation of biological process;response to stimulus;transport	cytoplasm;cytosol;membrane;mitochondrion;nucleus	protein binding;RNA binding	Pf00244	22631	ENSMUSG00000022285.16	15	Ywhaz	Calcium Regulation in the Cardiac Cell; Myometrial Relaxation and Contraction Pathways; TNF-alpha NF-kB Signaling Pathway; Alpha6-Beta4 Integrin Signaling Pathway; IL-3 Signaling Pathway; IL-5 Signaling Pathway	Epstein-Barr virus infection; Hippo signaling pathway; Hepatitis B; Oocyte meiosis; Cell cycle; PI3K-Akt signaling pathway; Viral carcinogenesis
High	Master Protein	P09405	Nucleolin OS=Mus musculus OX=10090 GN=Ncl PE=1 SV=2	41.89	16	9	43	9	1	707	76.7	4.75	75.13	9	regulation of biological process;response to stimulus;transport	cell surface;cytoplasm;membrane;nucleus	DNA binding;metal ion binding;protein binding;RNA binding	Pf00076, Pf13893, Pf14259	17975	ENSMUSG00000026234.12	1	Ncl	mRNA processing; PluriNetWork
High	Master Protein	P13595	Neural cell adhesion molecule 1 OS=Mus musculus OX=10090 GN=Ncam1 PE=1 SV=3	41.854	15	12	50	12	1	1115	119.4	4.83	107.72	12	cell organization and biogenesis;regulation of biological process;response to stimulus	cell surface;cytosol;membrane	protein binding	Pf00041, Pf00047, Pf07654, Pf07679, Pf08205, Pf13895, Pf13927	17967		9	Ncam1		Cell adhesion molecules (CAMs); Prion diseases
High	Master Protein	O88322	Nidogen-2 OS=Mus musculus OX=10090 GN=Nid2 PE=1 SV=2	41.136	10	12	31	11	1	1403	153.8	5.38	43.15	12		cell surface;extracellular;membrane	metal ion binding;protein binding	Pf00058, Pf00086, Pf06119, Pf06247, Pf07474, Pf07645, Pf08450, Pf12662, Pf12947, Pf14670	18074	ENSMUSG00000021806.3	14	Nid2
High	Master Protein	Q61937	Nucleophosmin OS=Mus musculus OX=10090 GN=Npm1 PE=1 SV=1	40.844	24	4	19	4	1	292	32.5	4.77	59.81	4	cell growth;cell organization and biogenesis;cellular homeostasis;metabolic process;regulation of biological process;response to stimulus;transport	cytoplasm;cytoskeleton;cytosol;membrane;nucleus	DNA binding;enzyme regulator activity;nucleotide binding;protein binding;RNA binding	Pf03066	18148	ENSMUSG00000057113.13	11	Npm1	mRNA processing
High	Master Protein	P17182	Alpha-enolase OS=Mus musculus OX=10090 GN=Eno1 PE=1 SV=3	38.771	26	9	20	9	1	434	47.1	6.8	38.22	9	metabolic process;regulation of biological process;response to stimulus	cell surface;cytoplasm;cytosol;membrane;nucleus	catalytic activity;DNA binding;metal ion binding;protein binding;RNA binding	Pf00113, Pf03952, Pf13378	13806; 433182	ENSMUSG00000059040.4; ENSMUSG00000063524.13	4; 18	Eno1; Gm5506; Eno1b	Glycolysis and Gluconeogenesis	RNA degradation; Metabolic pathways; Biosynthesis of amino acids; Glycolysis / Gluconeogenesis; HIF-1 signaling pathway; Carbon metabolism
High	Master Protein	E9QN70	Isoform of P02469, Laminin subunit beta-1 OS=Mus musculus OX=10090 GN=Lamb1 PE=1 SV=1	37.767	6	7	11	7	1	1834	202.3	5.01	27.58	7	cell differentiation;cell organization and biogenesis;cellular component movement;metabolic process;regulation of biological process;response to stimulus;transport	extracellular;nucleus	catalytic activity;motor activity;protein binding;structural molecule activity	Pf00038, Pf00053, Pf00055, Pf01442, Pf01576, Pf05557, Pf05698, Pf06008, Pf07111, Pf08317, Pf08647, Pf09731, Pf13476, Pf13868, Pf15346	16777	ENSMUSG00000002900.16	12	Lamb1	Inflammatory Response Pathway; Alpha6-Beta4 Integrin Signaling Pathway; Focal Adhesion; Focal Adhesion-PI3K-Akt-mTOR-signaling pathway	Focal adhesion; Toxoplasmosis; Small cell lung cancer; Pathways in cancer; ECM-receptor interaction; PI3K-Akt signaling pathway; Amoebiasis
High	Master Protein	Q61704	Inter-alpha-trypsin inhibitor heavy chain H3 OS=Mus musculus OX=10090 GN=Itih3 PE=1 SV=3	37.484	7	7	122	7	1	889	99.3	6.05	282.99	7	metabolic process;regulation of biological process	extracellular	enzyme regulator activity	Pf00092, Pf06668, Pf08487, Pf11443, Pf13519, Pf13768	16426	ENSMUSG00000006522.15	14	Itih3
High	Master Protein	Q8VDN2	Sodium/potassium-transporting ATPase subunit alpha-1 OS=Mus musculus OX=10090 GN=Atp1a1 PE=1 SV=1	37.234	14	11	21	11	1	1023	112.9	5.45	32.84	11	cellular homeostasis;metabolic process;regulation of biological process;response to stimulus;transport	endoplasmic reticulum;endosome;Golgi;membrane	catalytic activity;metal ion binding;nucleotide binding;protein binding;transporter activity	Pf00122, Pf00689, Pf00690, Pf00702, Pf08282, Pf12710, Pf13246	11928	ENSMUSG00000033161.10	3	Atp1a1	Calcium Regulation in the Cardiac Cell	Pancreatic secretion; Carbohydrate digestion and absorption; Mineral absorption; Protein digestion and absorption; Endocrine and other factor-regulated calcium reabsorption; Thyroid hormone synthesis; Thyroid hormone signaling pathway; Proximal tubule bicarbonate reclamation; cGMP-PKG signaling pathway; Bile secretion; Salivary secretion; Cardiac muscle contraction; cAMP signaling pathway; Gastri…
High	Master Protein	Q6GSS7	Histone H2A type 2-A OS=Mus musculus OX=10090 GN=Hist2h2aa1 PE=1 SV=3	36.175	35	5	40	1	1	130	14.1	10.9	114.03	5	cell organization and biogenesis;regulation of biological process	chromosome;nucleus	DNA binding;protein binding	Pf00125, Pf00808	319192; 15267	ENSMUSG00000063954.7; ENSMUSG00000064220.6	3	Hist2h2aa2; Hist2h2aa1		Alcoholism; Systemic lupus erythematosus
High	Master Protein	P05202	Aspartate aminotransferase, mitochondrial OS=Mus musculus OX=10090 GN=Got2 PE=1 SV=1	35.993	23	9	21	9	1	430	47.4	9	52.94	9	metabolic process;response to stimulus;transport	cell surface;membrane;mitochondrion;organelle lumen	catalytic activity;protein binding;RNA binding	Pf00155	14719	ENSMUSG00000031672.8	8	Got2	Alanine and aspartate metabolism; Glycolysis and Gluconeogenesis	Arginine and proline metabolism; Fat digestion and absorption; Metabolic pathways; Phenylalanine, tyrosine and tryptophan biosynthesis; Biosynthesis of amino acids; 2-Oxocarboxylic acid metabolism; Cysteine and methionine metabolism; Carbon metabolism; Alanine, aspartate and glutamate metabolism; Phenylalanine metabolism; Arginine biosynthesis; Tyrosine metabolism
High	Master Protein	C0HKE4	Histone H2A type 1-E OS=Mus musculus OX=10090 GN=Hist1h2ae PE=1 SV=1	35.749	35	5	58	1	1	130	14.1	11.05	151.63	5	cell organization and biogenesis;regulation of biological process	chromosome;nucleus	DNA binding;protein binding	Pf00125, Pf00808	319166; 665433; 319172; 319191; 319164; 319165; 319170; 319163; 319167; 319171	ENSMUSG00000069272.5; ENSMUSG00000071478.5; ENSMUSG00000069270.5; ENSMUSG00000071516.2; ENSMUSG00000069309.2; ENSMUSG00000094248.1; ENSMUSG00000094777.2; ENSMUSG00000061615.2; ENSMUSG00000069301.5	13	Hist1h2ae; Hist1h2ao; Hist1h2ab; Hist1h2ai; Hist1h2ac; Hist1h2ad; Hist1h2an; Hist1h2aa; Hist1h2ag; Hist1h2ap	Proteasome Degradation	Alcoholism; Systemic lupus erythematosus
High	Master Protein	A2AQ07	Tubulin beta-1 chain OS=Mus musculus OX=10090 GN=Tubb1 PE=1 SV=1	34.956	11	6	39	2	1	451	50.4	5.07	56.19	6	cell organization and biogenesis	cytoplasm;cytoskeleton	catalytic activity;nucleotide binding;structural molecule activity	Pf00091, Pf03953	545486	ENSMUSG00000016255.5	2	Tubb1		Phagosome; Gap junction
High	Master Protein	Q8BTM8	Filamin-A OS=Mus musculus OX=10090 GN=Flna PE=1 SV=5	34.46	6	10	11	9	1	2647	281	6.04	11.29	10	cell organization and biogenesis;cellular component movement;metabolic process;regulation of biological process;response to stimulus;transport	cytoplasm;cytoskeleton;cytosol;membrane;nucleus	protein binding;RNA binding;signal transducer activity	Pf00307, Pf00630	192176	ENSMUSG00000031328.15	X	Flna	MAPK signaling pathway; Focal Adhesion; TNF-alpha NF-kB Signaling Pathway
High	Master Protein	P70168	Importin subunit beta-1 OS=Mus musculus OX=10090 GN=Kpnb1 PE=1 SV=2	33.873	14	10	19	10	1	876	97.1	4.78	36.17	10	cell organization and biogenesis;cellular component movement;regulation of biological process;response to stimulus;transport	cytoplasm;cytosol;membrane;nucleus	protein binding;RNA binding;transporter activity	Pf02985, Pf03810, Pf13513	16211	ENSMUSG00000001440.5	11	Kpnb1	PluriNetWork	RNA transport
High	Master Protein	Q8CGP2-2	Isoform of Q8CGP2, Isoform 2 of Histone H2B type 1-P OS=Mus musculus OX=10090 GN=Hist1h2bp	33.559	30	5	58	5	1	138	15.6	10.24	98.99	5	cell organization and biogenesis	chromosome;cytosol;nucleus	DNA binding;protein binding	Pf00125, Pf00808	319188	ENSMUSG00000069308.7	13	Hist1h2bp
High	Master Protein	Q64727	Vinculin OS=Mus musculus OX=10090 GN=Vcl PE=1 SV=4	33.527	9	6	13	6	1	1066	116.6	6	22.61	6	cell growth;cell organization and biogenesis;regulation of biological process	cytoplasm;cytoskeleton;membrane	protein binding;structural molecule activity	Pf01044	22330	ENSMUSG00000021823.9	14	Vcl	IL-3 Signaling Pathway; Integrin-mediated Cell Adhesion; Regulation of Actin Cytoskeleton; Focal Adhesion; Primary Focal Segmental Glomerulosclerosis FSGS	Leukocyte transendothelial migration; Regulation of actin cytoskeleton; Focal adhesion; Adherens junction; Amoebiasis; Bacterial invasion of epithelial cells
High	Master Protein	Q62009	Periostin OS=Mus musculus OX=10090 GN=Postn PE=1 SV=2	32.952	11	8	23	8	1	838	93.1	7.53	37.7	8	cell communication;cell growth;cell organization and biogenesis;regulation of biological process;response to stimulus	cytoplasm;extracellular;Golgi	metal ion binding;protein binding	Pf02469, Pf07546	50706	ENSMUSG00000027750.16	3	Postn
High	Master Protein	P10126	Elongation factor 1-alpha 1 OS=Mus musculus OX=10090 GN=Eef1a1 PE=1 SV=3	32.374	14	5	18	5	1	462	50.1	9.01	55.33	5	cell organization and biogenesis;metabolic process;regulation of biological process;response to stimulus	cytoplasm;cytoskeleton;cytosol;membrane;nucleus	catalytic activity;nucleotide binding;protein binding;RNA binding	Pf00009, Pf03143, Pf03144	13627	ENSMUSG00000037742.14	9	Eef1a1; LOC101056619	EGFR1 Signaling Pathway; Translation Factors	Legionellosis; RNA transport
High	Master Protein	E9Q616	AHNAK nucleoprotein (desmoyokin) OS=Mus musculus OX=10090 GN=Ahnak PE=1 SV=1	31.323	9	10	18	10	1	5656	603.9	6.3	22.22	10	cell organization and biogenesis;regulation of biological process	cytoplasm;cytoskeleton;cytosol;membrane;nucleus	protein binding;RNA binding;structural molecule activity		66395	ENSMUSG00000069833.12	19	Ahnak
High	Master Protein	Q60932	Voltage-dependent anion-selective channel protein 1 OS=Mus musculus OX=10090 GN=Vdac1 PE=1 SV=3	30.852	33	6	11	6	1	296	32.3	8.43	21.71	6	cell communication;cell death;cell differentiation;defense response;regulation of biological process;response to stimulus;transport	membrane;mitochondrion;nucleus	nucleotide binding;protein binding;transporter activity	Pf01459	22333	ENSMUSG00000020402.11	11	Vdac1		NOD-like receptor signaling pathway; HTLV-I infection; Huntington's disease; Parkinson's disease; cGMP-PKG signaling pathway; Calcium signaling pathway; Influenza A
High	Master Protein	P08249	Malate dehydrogenase, mitochondrial OS=Mus musculus OX=10090 GN=Mdh2 PE=1 SV=3	30.494	31	8	24	8	1	338	35.6	8.68	33.84	8	metabolic process	membrane;mitochondrion;nucleus;organelle lumen	catalytic activity;nucleotide binding;protein binding;RNA binding	Pf00056, Pf01073, Pf01118, Pf02866, Pf13460	17448	ENSMUSG00000019179.10	5	Mdh2	Glycolysis and Gluconeogenesis; TCA Cycle	Pyruvate metabolism; Citrate cycle (TCA cycle); Metabolic pathways; Cysteine and methionine metabolism; Carbon metabolism; Glyoxylate and dicarboxylate metabolism
High	Master Protein	P19324	Serpin H1 OS=Mus musculus OX=10090 GN=Serpinh1 PE=1 SV=3	30.201	24	7	16	7	1	417	46.5	8.82	32.14	7	cell organization and biogenesis;metabolic process;regulation of biological process	cytoplasm;endoplasmic reticulum;membrane;organelle lumen	enzyme regulator activity;protein binding;RNA binding	Pf00079	12406	ENSMUSG00000070436.12	7	Serpinh1	Endochondral Ossification
High	Master Protein	Q60847	Collagen alpha-1(XII) chain OS=Mus musculus OX=10090 GN=Col12a1 PE=2 SV=3	30.198	4	11	20	11	1	3120	340	5.64	11.73	11	cell differentiation	extracellular	protein binding	Pf00041, Pf00092, Pf13519	12816		9	Col12a1		Protein digestion and absorption
High	Master Protein	P51885	Lumican OS=Mus musculus OX=10090 GN=Lum PE=1 SV=2	30.146	19	6	31	6	1	338	38.2	6.43	42.76	6	cell organization and biogenesis;regulation of biological process;response to stimulus	extracellular	protein binding	Pf01462, Pf12799, Pf13855	17022	ENSMUSG00000036446.5	10	Lum		Proteoglycans in cancer
High	Master Protein	P67778	Prohibitin OS=Mus musculus OX=10090 GN=Phb PE=1 SV=1	29.113	25	6	21	6	1	272	29.8	5.76	26.53	6	cell differentiation;cell organization and biogenesis;metabolic process;regulation of biological process;response to stimulus	cell surface;cytoplasm;endosome;membrane;mitochondrion;nucleus	DNA binding;protein binding	Pf01145	18673	ENSMUSG00000038845.11	11	Phb
High	Master Protein	Q922R8	Protein disulfide-isomerase A6 OS=Mus musculus OX=10090 GN=Pdia6 PE=1 SV=3	28.855	22	6	12	6	1	440	48.1	5.14	26.39	6	cellular homeostasis;metabolic process;regulation of biological process;response to stimulus;transport	cytosol;endoplasmic reticulum;membrane;organelle lumen	catalytic activity	Pf00085, Pf13098, Pf13848, Pf13899, Pf13905	71853		12	Pdia6		Protein processing in endoplasmic reticulum
High	Master Protein	Q91YQ5	Dolichyl-diphosphooligosaccharide--protein glycosyltransferase subunit 1 OS=Mus musculus OX=10090 GN=Rpn1 PE=1 SV=1	28.41	12	5	11	5	1	608	68.5	6.46	25.35	5	metabolic process	cytosol;endoplasmic reticulum;membrane	catalytic activity;RNA binding	Pf04597	103963	ENSMUSG00000030062.7	6	Rpn1	Proteasome Degradation	Metabolic pathways; N-Glycan biosynthesis; Protein processing in endoplasmic reticulum
High	Master Protein	P07356	Annexin A2 OS=Mus musculus OX=10090 GN=Anxa2 PE=1 SV=2	27.104	24	5	10	5	1	339	38.7	7.69	32.15	5	cell organization and biogenesis;metabolic process;regulation of biological process;response to stimulus;transport	cell surface;cytoplasm;cytosol;endosome;extracellular;membrane;nucleus	enzyme regulator activity;metal ion binding;protein binding;RNA binding	Pf00191	12306	ENSMUSG00000032231.14	9	Anxa2	Prostaglandin Synthesis and Regulation
High	Master Protein	P50247	Adenosylhomocysteinase OS=Mus musculus OX=10090 GN=Ahcy PE=1 SV=3	26.753	11	4	9	4	1	432	47.7	6.54	17.86	4	defense response;metabolic process;response to stimulus;transport	cytoplasm;cytosol;nucleus	catalytic activity;metal ion binding;nucleotide binding;protein binding	Pf00670, Pf02254, Pf02826, Pf05221	269378; 11615	ENSMUSG00000048087.5; ENSMUSG00000027597.15	2; 16	Ahcy; Gm4737	One Carbon Metabolism; Glutathione and one carbon metabolism	Metabolic pathways; Cysteine and methionine metabolism
High	Master Protein	Q5SXR6	Isoform of Q68FD5, Clathrin heavy chain OS=Mus musculus OX=10090 GN=Cltc PE=1 SV=1	26.718	4	4	7	4	1	1679	191.9	5.69	24.12	4	cell differentiation;cell division;cell organization and biogenesis;metabolic process;regulation of biological process;transport	cytoplasm;cytoskeleton;endosome;membrane;mitochondrion;vacuole	protein binding;RNA binding;structural molecule activity	Pf00637, Pf01394, Pf04053, Pf09268, Pf13838	67300	ENSMUSG00000047126.17	11	Cltc	Kit Receptor Signaling Pathway; IL-7 Signaling Pathway
High	Master Protein	Q9DBG6	Dolichyl-diphosphooligosaccharide--protein glycosyltransferase subunit 2 OS=Mus musculus OX=10090 GN=Rpn2 PE=1 SV=1	25.77	16	6	8	6	1	631	69	5.81	22.51	6	metabolic process;response to stimulus	endoplasmic reticulum;membrane	catalytic activity	Pf05817	20014	ENSMUSG00000027642.15	2	Rpn2	Proteasome Degradation	Metabolic pathways; N-Glycan biosynthesis; Protein processing in endoplasmic reticulum
High	Master Protein	E0CYV0	Isoform of P23506, Protein-L-isoaspartate O-methyltransferase OS=Mus musculus OX=10090 GN=Pcmt1 PE=1 SV=1	25.203	23	4	8	4	1	286	30.4	7.24	20.9	4	metabolic process;regulation of biological process	cytoplasm;cytosol;membrane	catalytic activity	Pf01135, Pf01209, Pf05175, Pf08241, Pf12847, Pf13489, Pf13659, Pf13847	18537	ENSMUSG00000019795.17	10	Pcmt1
High	Master Protein	Q9D8N0	Elongation factor 1-gamma OS=Mus musculus OX=10090 GN=Eef1g PE=1 SV=3	24.589	17	5	15	5	1	437	50	6.74	33.62	5	metabolic process;response to stimulus	cytoplasm;endoplasmic reticulum;membrane;nucleus	catalytic activity;protein binding;RNA binding	Pf00043, Pf00647, Pf02798, Pf13409, Pf13410, Pf13417, Pf14497	67160	ENSMUSG00000071644.10	19	Eef1g	Translation Factors	Legionellosis
High	Master Protein	B1AU75	Isoform of Q99MD9, Nuclear autoantigenic sperm protein OS=Mus musculus OX=10090 GN=Nasp PE=1 SV=1	24.394	8	4	7	4	1	773	84	4.37	18.76	4	cell organization and biogenesis;cell proliferation;metabolic process;response to stimulus;transport	cytoplasm;nucleus	protein binding	Pf10516, Pf13414, Pf13424	50927	ENSMUSG00000028693.15	4	Nasp
High	Master Protein	P19221	Prothrombin OS=Mus musculus OX=10090 GN=F2 PE=1 SV=1	24.108	7	5	29	5	1	618	70.2	6.43	62.58	5	cellular homeostasis;coagulation;defense response;metabolic process;regulation of biological process;response to stimulus	extracellular	catalytic activity;metal ion binding;protein binding;receptor activity;signal transducer activity	Pf00051, Pf00089, Pf00594, Pf09342, Pf09396	14061	ENSMUSG00000027249.15	2	F2	Blood Clotting Cascade; Regulation of Actin Cytoskeleton; Complement and Coagulation Cascades	Regulation of actin cytoskeleton; Complement and coagulation cascades; Neuroactive ligand-receptor interaction
High	Master Protein	P80314	T-complex protein 1 subunit beta OS=Mus musculus OX=10090 GN=Cct2 PE=1 SV=4	23.949	16	6	9	6	1	535	57.4	6.4	19.23	6	cell organization and biogenesis;metabolic process;regulation of biological process;transport	cytoplasm;cytosol	nucleotide binding;protein binding	Pf00118	12461	ENSMUSG00000034024.8	10	Cct2
High	Master Protein	P28656	Nucleosome assembly protein 1-like 1 OS=Mus musculus OX=10090 GN=Nap1l1 PE=1 SV=2	23.643	12	4	11	4	1	391	45.3	4.46	18.26	4	cell organization and biogenesis	cytoplasm;membrane;nucleus	protein binding;RNA binding	Pf00956	53605	ENSMUSG00000058799.15	10	Nap1l1
High	Master Protein	A0A1L1SV25	Isoform of P57780, Alpha-actinin-4 OS=Mus musculus OX=10090 GN=Actn4 PE=1 SV=1	23.579	7	5	13	5	1	932	107	5.36	30.68	5			metal ion binding;protein binding	Pf00307, Pf00435, Pf08726, Pf11971, Pf13499, Pf13833		ENSMUSG00000054808.15	7
High	Master Protein	Q6P5H2	Nestin OS=Mus musculus OX=10090 GN=Nes PE=1 SV=1	23.414	4	4	6	4	1	1864	207	4.34	17.16	4	cell organization and biogenesis;cell proliferation;development;regulation of biological process	cytoplasm;cytoskeleton	protein binding;structural molecule activity	Pf00038, Pf02463	18008	ENSMUSG00000004891.16	3	Nes
High	Master Protein	P10852-2	Isoform of P10852, Isoform 2 of 4F2 cell-surface antigen heavy chain OS=Mus musculus OX=10090 GN=Slc3a2	22.767	16	7	17	7	1	565	62.2	5.5	25.51	7	metabolic process;response to stimulus;transport	cell surface;cytosol;membrane;nucleus	catalytic activity;protein binding;RNA binding;transporter activity	Pf00128	17254	ENSMUSG00000010095.13	19	Slc3a2
High	Master Protein	P12023	Amyloid-beta A4 protein OS=Mus musculus OX=10090 GN=App PE=1 SV=3	22.75	11	6	13	6	1	770	86.7	4.79	24.37	6	cell death;cell growth;cell organization and biogenesis;cellular component movement;cellular homeostasis;metabolic process;regulation of biological process;response to stimulus;transport	cell surface;cytoplasm;endoplasmic reticulum;endosome;Golgi;membrane	DNA binding;enzyme regulator activity;metal ion binding;protein binding	Pf00014, Pf02177, Pf03494, Pf03938, Pf10515, Pf11657, Pf11740, Pf12924, Pf12925, Pf13868	11820		16	App	Alzheimers Disease; Delta-Notch Signaling Pathway	Alzheimer's disease; Serotonergic synapse
High	Master Protein	Q922U2	Keratin, type II cytoskeletal 5 OS=Mus musculus OX=10090 GN=Krt5 PE=1 SV=1	22.572	13	7	14	2	1	580	61.7	7.75	21	7	metabolic process	cytoplasm;membrane;mitochondrion;nucleus	catalytic activity;motor activity;protein binding;structural molecule activity	Pf00038, Pf01576, Pf03961, Pf04111, Pf05957	110308	ENSMUSG00000061527.6	15	Krt5
High	Master Protein	P08226	Apolipoprotein E OS=Mus musculus OX=10090 GN=Apoe PE=1 SV=2	22.097	15	4	9	4	1	311	35.8	5.68	16.45	4	cell organization and biogenesis;cellular homeostasis;metabolic process;regulation of biological process;response to stimulus;transport	cell surface;cytoplasm;cytosol;endoplasmic reticulum;endosome;extracellular;Golgi;membrane;nucleus;vacuole	antioxidant activity;catalytic activity;enzyme regulator activity;metal ion binding;protein binding;transporter activity	Pf01442, Pf02720	11816	ENSMUSG00000002985.16	7	Apoe	Statin Pathway; Alzheimers Disease; ApoE and miR-146 in inflammation and atherosclerosis	Alzheimer's disease
High	Master Protein	P42932	T-complex protein 1 subunit theta OS=Mus musculus OX=10090 GN=Cct8 PE=1 SV=3	21.89	14	6	11	6	1	548	59.5	5.62	16.02	6	cell organization and biogenesis;metabolic process;regulation of biological process;transport	cytoplasm;cytoskeleton;cytosol	nucleotide binding;protein binding	Pf00118	12469	ENSMUSG00000025613.13	16	Cct8
High	Master Protein	A0A0R4J1E2	Isoform of P57776, Elongation factor 1-delta OS=Mus musculus OX=10090 GN=Eef1d PE=1 SV=1	21.622	7	3	7	3	1	660	72.9	6.51	17.13	3	metabolic process;regulation of biological process;response to stimulus	cytoplasm;cytosol;endoplasmic reticulum;nucleus	DNA binding;protein binding;RNA binding;signal transducer activity	Pf00736	66656	ENSMUSG00000055762.15	15	Eef1d	Translation Factors
High	Master Protein	P04104	Keratin, type II cytoskeletal 1 OS=Mus musculus OX=10090 GN=Krt1 PE=1 SV=4	20.117	5	4	12	2	1	637	65.6	8.15	29.9	4	defense response;metabolic process;regulation of biological process;response to stimulus	cytoskeleton;membrane;nucleus	structural molecule activity	Pf00038, Pf11853	16678	ENSMUSG00000046834.6	15	Krt1
High	Master Protein	P17742	Peptidyl-prolyl cis-trans isomerase A OS=Mus musculus OX=10090 GN=Ppia PE=1 SV=2	20.081	33	4	10	4	1	164	18	7.9	10.95	4	cell differentiation;cell organization and biogenesis;metabolic process;regulation of biological process	cytoplasm;cytosol;extracellular;membrane;nucleus	catalytic activity;protein binding;RNA binding	Pf00160	268373	ENSMUSG00000071866.12	11	Ppia
High	Master Protein	Q8BHN3-2	Isoform of Q8BHN3, Isoform 2 of Neutral alpha-glucosidase AB OS=Mus musculus OX=10090 GN=Ganab	20.042	10	10	18	10	1	966	109.3	6.15	14.67	10	metabolic process	endoplasmic reticulum;Golgi;membrane	catalytic activity;protein binding;RNA binding	Pf01055, Pf13802	14376	ENSMUSG00000071650.5	19	Ganab
High	Master Protein	P27773	Protein disulfide-isomerase A3 OS=Mus musculus OX=10090 GN=Pdia3 PE=1 SV=2	19.786	13	7	13	7	1	505	56.6	6.21	14.43	7	cell communication;cellular homeostasis;metabolic process;regulation of biological process;response to stimulus	cell surface;cytoplasm;endoplasmic reticulum;extracellular;membrane;mitochondrion;nucleus;organelle lumen	catalytic activity;protein binding;RNA binding	Pf00085, Pf13098, Pf13848, Pf13899, Pf13905	14827	ENSMUSG00000027248.13	2	Pdia3		Antigen processing and presentation; Protein processing in endoplasmic reticulum
High	Master Protein	P14206	40S ribosomal protein SA OS=Mus musculus OX=10090 GN=Rpsa PE=1 SV=4	19.571	15	3	6	3	1	295	32.8	4.87	21.51	3	cell differentiation;cell organization and biogenesis;metabolic process;transport	cytoplasm;cytosol;membrane;nucleus;ribosome	protein binding;receptor activity;RNA binding;structural molecule activity	Pf00318	16785; 100045332; 102642689	ENSMUSG00000032518.6	9; 19	Rpsa; LOC100045332; LOC100505031; LOC102642689	Alpha6-Beta4 Integrin Signaling Pathway; Cytoplasmic Ribosomal Proteins	Ribosome
High	Master Protein	P07724	Serum albumin OS=Mus musculus OX=10090 GN=Alb PE=1 SV=3	19.429	9	4	20	4	1	608	68.6	6.07	58.45	4	cell communication;regulation of biological process;response to stimulus;transport	cytoplasm;endoplasmic reticulum;extracellular;Golgi;nucleus	DNA binding;metal ion binding;protein binding	Pf00273	11657	ENSMUSG00000029368.10	5	Alb		Thyroid hormone synthesis
High	Master Protein	E9PZ16	Isoform of Q05793, Basement membrane-specific heparan sulfate proteoglycan core protein OS=Mus musculus OX=10090 GN=Hspg2 PE=1 SV=1	19.187	2	5	6	5	1	4383	469.5	6.47	10.42	5	cell differentiation;cell organization and biogenesis;transport	extracellular	metal ion binding;protein binding	Pf00008, Pf00047, Pf00052, Pf00053, Pf00054, Pf00057, Pf02210, Pf07679, Pf07686, Pf12785, Pf13385, Pf13895, Pf13927	15530	ENSMUSG00000028763.17	4	Hspg2		Hepatitis B; Proteoglycans in cancer; ECM-receptor interaction
High	Master Protein	P21956	Lactadherin OS=Mus musculus OX=10090 GN=Mfge8 PE=1 SV=3	19.1	14	5	8	5	1	463	51.2	6.52	13.88	5	cell organization and biogenesis;regulation of biological process	extracellular;membrane	protein binding	Pf00008, Pf00754	17304	ENSMUSG00000030605.15	7	Mfge8
High	Master Protein	P14869	60S acidic ribosomal protein P0 OS=Mus musculus OX=10090 GN=Rplp0 PE=1 SV=3	19.033	28	5	10	5	1	317	34.2	6.25	16.93	5	response to stimulus;transport	cytoplasm;cytosol;endoplasmic reticulum;membrane;nucleus;ribosome	RNA binding;structural molecule activity	Pf00428, Pf00466	11837	ENSMUSG00000067274.10	5	Rplp0	Cytoplasmic Ribosomal Proteins	Ribosome
High	Master Protein	P09055	Integrin beta-1 OS=Mus musculus OX=10090 GN=Itgb1 PE=1 SV=1	18.933	7	4	9	4	1	798	88.2	5.94	15.86	4	cell differentiation;cell growth;cell organization and biogenesis;cellular component movement;cellular homeostasis;metabolic process;regulation of biological process;response to stimulus;transport	cell surface;cytoplasm;endosome;membrane	metal ion binding;protein binding;receptor activity	Pf00362, Pf07965, Pf08725	16412	ENSMUSG00000025809.15	8	Itgb1	PluriNetWork; Focal Adhesion; Factors and pathways affecting insulin-like growth factor (IGF1)-Akt signaling; Focal Adhesion-PI3K-Akt-mTOR-signaling pathway; Signaling of Hepatocyte Growth Factor Receptor; Integrin-mediated Cell Adhesion; Primary Focal Segmental Glomerulosclerosis FSGS	Leukocyte transendothelial migration; Hypertrophic cardiomyopathy (HCM); Regulation of actin cytoskeleton; Arrhythmogenic right ventricular cardiomyopathy (ARVC); Focal adhesion; Toxoplasmosis; Platelet activation; Small cell lung cancer; Dilated cardiomyopathy; Axon guidance; Cell adhesion molecules (CAMs); Phagosome; Pertussis; Proteoglycans in cancer; Rap1 signaling pathway; Pathways in cancer…
High	Master Protein	P61982	14-3-3 protein gamma OS=Mus musculus OX=10090 GN=Ywhag PE=1 SV=2	18.39	20	5	7	4	1	247	28.3	4.89	11.22	5	metabolic process;regulation of biological process;response to stimulus;transport	cytoplasm;cytosol;membrane	catalytic activity;protein binding;RNA binding	Pf00244	22628	ENSMUSG00000051391.9	5	Ywhag	Calcium Regulation in the Cardiac Cell; TNF-alpha NF-kB Signaling Pathway; Myometrial Relaxation and Contraction Pathways	Epstein-Barr virus infection; Hippo signaling pathway; Oocyte meiosis; Cell cycle; PI3K-Akt signaling pathway; Viral carcinogenesis
High	Master Protein	P23116	Eukaryotic translation initiation factor 3 subunit A OS=Mus musculus OX=10090 GN=Eif3a PE=1 SV=5	18.346	5	5	8	5	1	1344	161.8	6.77	15.62	5	cell organization and biogenesis;metabolic process;regulation of biological process	cytoplasm;cytoskeleton;cytosol;membrane;nucleus	protein binding;RNA binding	Pf01399	13669	ENSMUSG00000024991.7	19	Eif3a	Translation Factors	RNA transport
High	Master Protein	P70663	SPARC-like protein 1 OS=Mus musculus OX=10090 GN=Sparcl1 PE=1 SV=3	17.517	5	3	11	3	1	650	72.2	4.6	22.22	3	regulation of biological process;response to stimulus	extracellular	metal ion binding;protein binding	Pf00050, Pf07648, Pf09289, Pf10591	13602	ENSMUSG00000029309.7	5	Sparcl1
High	Master Protein	O08795-2	Isoform of O08795, Isoform 2 of Glucosidase 2 subunit beta OS=Mus musculus OX=10090 GN=Prkcsh	17.128	8	5	14	5	1	528	59.5	4.48	21.03	5	cell organization and biogenesis;metabolic process;regulation of biological process	endoplasmic reticulum	metal ion binding;protein binding;RNA binding	Pf07915, Pf12999, Pf13015	19089	ENSMUSG00000003402.14	9	Prkcsh
High	Master Protein	O08807	Peroxiredoxin-4 OS=Mus musculus OX=10090 GN=Prdx4 PE=1 SV=1	17.036	22	4	13	4	1	274	31	7.15	10.75	4	cell organization and biogenesis;cellular homeostasis;metabolic process;regulation of biological process	cytoplasm;cytosol;endoplasmic reticulum;mitochondrion;nucleus	antioxidant activity;catalytic activity;protein binding	Pf00578, Pf08534, Pf10417	53381	ENSMUSG00000025289.15	X	Prdx4
High	Master Protein	Q6IRU2	Tropomyosin alpha-4 chain OS=Mus musculus OX=10090 GN=Tpm4 PE=1 SV=3	17.004	27	3	4	3	1	248	28.5	4.68	10.1	3	cell differentiation;cell organization and biogenesis	cytoplasm;cytoskeleton;membrane	metal ion binding;protein binding;structural molecule activity	Pf00261, Pf12718	326618	ENSMUSG00000031799.9	8	Tpm4	Striated Muscle Contraction	Hypertrophic cardiomyopathy (HCM); Dilated cardiomyopathy; Cardiac muscle contraction; Adrenergic signaling in cardiomyocytes
High	Master Protein	Q9CZU6	Citrate synthase, mitochondrial OS=Mus musculus OX=10090 GN=Cs PE=1 SV=1	16.909	8	3	13	3	1	464	51.7	8.57	26.76	3	metabolic process	mitochondrion;nucleus;organelle lumen	catalytic activity;RNA binding	Pf00285	12974	ENSMUSG00000005683.8	10	Cs	TCA Cycle	Citrate cycle (TCA cycle); Metabolic pathways; Biosynthesis of amino acids; 2-Oxocarboxylic acid metabolism; Carbon metabolism; Glyoxylate and dicarboxylate metabolism
High	Master Protein	Q8CG19	Latent-transforming growth factor beta-binding protein 1 OS=Mus musculus OX=10090 GN=Ltbp1 PE=1 SV=2	16.229	4	5	5	5	1	1712	186.6	6.02	6.1	5	regulation of biological process;response to stimulus	cell surface;cytoplasm;extracellular;membrane;mitochondrion	metal ion binding;protein binding	Pf00683, Pf06247, Pf07645, Pf12662	268977	ENSMUSG00000001870.15	17	Ltbp1	TGF Beta Signaling Pathway	TGF-beta signaling pathway
High	Master Protein	Q9QUN9	Dickkopf-related protein 3 OS=Mus musculus OX=10090 GN=Dkk3 PE=2 SV=1	15.969	13	4	6	4	1	349	38.4	4.54	11.25	4	development;regulation of biological process;response to stimulus	extracellular		Pf04706, Pf06607	50781	ENSMUSG00000030772.6	7	Dkk3
High	Master Protein	P97351	40S ribosomal protein S3a OS=Mus musculus OX=10090 GN=Rps3a PE=1 SV=3	15.909	14	3	8	3	1	264	29.9	9.73	8.87	3	cell differentiation;metabolic process;regulation of biological process	cytoplasm;cytosol;endoplasmic reticulum;nucleus;ribosome	protein binding;RNA binding;structural molecule activity	Pf01015	20091	ENSMUSG00000028081.6	3	Rps3a; Rps3a1	Cytoplasmic Ribosomal Proteins	Ribosome
High	Master Protein	Q62465	Synaptic vesicle membrane protein VAT-1 homolog OS=Mus musculus OX=10090 GN=Vat1 PE=1 SV=3	15.636	15	4	6	4	1	406	43.1	6.37	15.61	4	metabolic process;regulation of biological process	cytoplasm;membrane;mitochondrion	catalytic activity;metal ion binding	Pf00107, Pf08240, Pf13602	26949	ENSMUSG00000034993.7	11	Vat1
High	Master Protein	P80317	T-complex protein 1 subunit zeta OS=Mus musculus OX=10090 GN=Cct6a PE=1 SV=3	15.522	17	6	7	6	1	531	58	7.08	5.75	6	metabolic process;regulation of biological process;transport	cytoplasm;cytosol;membrane	nucleotide binding;protein binding;RNA binding	Pf00118, Pf05504	12466		5	Cct6a
High	Master Protein	Q9WU78	Programmed cell death 6-interacting protein OS=Mus musculus OX=10090 GN=Pdcd6ip PE=1 SV=3	15.426	7	5	9	5	1	869	96	6.52	3.8	5	cell death;cell division;cell organization and biogenesis;regulation of biological process;transport	cytoplasm;cytoskeleton;cytosol;extracellular;membrane	protein binding	Pf03097, Pf08391, Pf13949	18571	ENSMUSG00000032504.15	9	Pdcd6ip		Endocytosis
High	Master Protein	Q00623	Apolipoprotein A-I OS=Mus musculus OX=10090 GN=Apoa1 PE=1 SV=2	15.26	5	4	31	4	1	264	30.6	5.73	59.47	4	cell organization and biogenesis;cell proliferation;cellular component movement;metabolic process;regulation of biological process;response to stimulus;transport	cell surface;cytosol;extracellular;nucleus	enzyme regulator activity;protein binding;transporter activity	Pf01442	11806	ENSMUSG00000032083.8	9	Apoa1	Statin Pathway; PPAR signaling pathway	Vitamin digestion and absorption; PPAR signaling pathway; African trypanosomiasis; Fat digestion and absorption
High	Master Protein	Q3THE2	Myosin regulatory light chain 12B OS=Mus musculus OX=10090 GN=Myl12b PE=1 SV=2	15.196	17	3	15	3	1	172	19.8	4.84	26.13	3	regulation of biological process		metal ion binding;protein binding	Pf00036, Pf13202, Pf13405, Pf13833	67938	ENSMUSG00000034868.8	17	Myl12b		Leukocyte transendothelial migration; Regulation of actin cytoskeleton; Focal adhesion; Platelet activation; Tight junction
High	Master Protein	Q9Z1Q5	Chloride intracellular channel protein 1 OS=Mus musculus OX=10090 GN=Clic1 PE=1 SV=3	15.18	24	4	6	4	1	241	27	5.17	9.62	4	metabolic process;regulation of biological process;transport	cytoplasm;membrane;mitochondrion;nucleus	catalytic activity;protein binding;transporter activity	Pf00043, Pf13409, Pf13410, Pf13417	114584	ENSMUSG00000007041.9	17	Clic1
High	Master Protein	P02535	Keratin, type I cytoskeletal 10 OS=Mus musculus OX=10090 GN=Krt10 PE=1 SV=3	15.12	9	5	10	3	1	570	57.7	5.11	17.39	5	cell differentiation;cell organization and biogenesis;response to stimulus		protein binding;structural molecule activity	Pf00038	16661		11	Krt10		Staphylococcus aureus infection
High	Master Protein	Q61781	Keratin, type I cytoskeletal 14 OS=Mus musculus OX=10090 GN=Krt14 PE=1 SV=2	14.896	12	5	7	1	1	484	52.8	5.17	14.94	5	cell differentiation;cell organization and biogenesis;response to stimulus	cytoplasm;nucleus	protein binding;structural molecule activity	Pf00038, Pf13514	16664	ENSMUSG00000045545.8	11	Krt14
High	Master Protein	E9QNP0	Isoform of Q80XH1, KxDL motif-containing protein 1 OS=Mus musculus OX=10090 GN=Kxd1 PE=1 SV=1	14.74	11	2	12	2	1	232	26.8	9.83	24.92	2	metabolic process;transport	ribosome	protein binding;structural molecule activity	Pf00240, Pf01020, Pf10241, Pf11976, Pf13019, Pf13881, Pf14560		ENSMUSG00000055553.16	8
High	Master Protein	P51881	ADP/ATP translocase 2 OS=Mus musculus OX=10090 GN=Slc25a5 PE=1 SV=3	14.737	17	5	21	3	1	298	32.9	9.73	30.03	5	cell organization and biogenesis;regulation of biological process;transport	membrane;mitochondrion;nucleus	protein binding;RNA binding;transporter activity	Pf00153	11740	ENSMUSG00000016319.3	X	Slc25a5	Electron Transport Chain	HTLV-I infection; Huntington's disease; Parkinson's disease; cGMP-PKG signaling pathway; Calcium signaling pathway
High	Master Protein	P0C0S6	Histone H2A.Z OS=Mus musculus OX=10090 GN=H2afz PE=1 SV=2	14.549	31	4	11	2	1	128	13.5	10.58	15.06	4	development;regulation of biological process;response to stimulus	chromosome;nucleus	DNA binding;protein binding	Pf00125	51788	ENSMUSG00000037894.13	3	H2afz	Proteasome Degradation	Alcoholism; Systemic lupus erythematosus
High	Master Protein	P01942	Hemoglobin subunit alpha OS=Mus musculus OX=10090 GN=Hba PE=1 SV=2	14.42	17	2	19	2	1	142	15.1	8.22	46.92	2	response to stimulus;transport	membrane	antioxidant activity;catalytic activity;metal ion binding;protein binding;transporter activity	Pf00042	15122; 110257		11	Hba-a1; Hba-a2
High	Master Protein	P50446	Keratin, type II cytoskeletal 6A OS=Mus musculus OX=10090 GN=Krt6a PE=1 SV=3	14.267	9	5	13	1	1	553	59.3	7.94	16.67	5	cell organization and biogenesis;defense response;metabolic process;regulation of biological process;response to stimulus		catalytic activity;motor activity;structural molecule activity	Pf00038, Pf01576, Pf04111, Pf05957, Pf12128, Pf13166	16687	ENSMUSG00000058354.6	15	Krt6a
High	Master Protein	P35564	Calnexin OS=Mus musculus OX=10090 GN=Canx PE=1 SV=1	14.185	9	4	9	4	1	591	67.2	4.64	9.44	4	metabolic process;transport	cytoplasm;endoplasmic reticulum;membrane;ribosome	metal ion binding;protein binding;RNA binding	Pf00262	12330	ENSMUSG00000020368.15	11	Canx		HTLV-I infection; Thyroid hormone synthesis; Phagosome; Antigen processing and presentation; Protein processing in endoplasmic reticulum
High	Master Protein	P35700	Peroxiredoxin-1 OS=Mus musculus OX=10090 GN=Prdx1 PE=1 SV=1	14.128	20	4	6	4	1	199	22.2	8.12	8.96	4	cell proliferation;cellular homeostasis;defense response;metabolic process;regulation of biological process;response to stimulus	cytoplasm;cytosol;mitochondrion;nucleus;organelle lumen	antioxidant activity;catalytic activity;protein binding;RNA binding	Pf00578, Pf08534, Pf10417	18477	ENSMUSG00000028691.12	4	Prdx1		Peroxisome
High	Master Protein	P48036	Annexin A5 OS=Mus musculus OX=10090 GN=Anxa5 PE=1 SV=1	14.084	13	3	4	3	1	319	35.7	4.96	8.29	3	cell organization and biogenesis;coagulation;regulation of biological process;response to stimulus	cytoplasm;cytosol;endoplasmic reticulum;membrane;nucleus	catalytic activity;metal ion binding;protein binding;transporter activity	Pf00191	11747	ENSMUSG00000027712.13	3	Anxa5	Prostaglandin Synthesis and Regulation
High	Master Protein	Q9CZN7	Serine hydroxymethyltransferase, mitochondrial OS=Mus musculus OX=10090 GN=Shmt2 PE=1 SV=1	13.761	9	4	9	4	1	504	55.7	8.47	11.26	4	cell organization and biogenesis;metabolic process;regulation of biological process;response to stimulus	cytoplasm;cytoskeleton;membrane;mitochondrion;nucleus;organelle lumen	catalytic activity;protein binding	Pf00464	108037	ENSMUSG00000025403.5	10	Shmt2	Glutathione and one carbon metabolism; One carbon metabolism and related pathways; One Carbon Metabolism	Metabolic pathways; Biosynthesis of amino acids; Glycine, serine and threonine metabolism; Antifolate resistance; Carbon metabolism; One carbon pool by folate; Glyoxylate and dicarboxylate metabolism
High	Master Protein	A0A140T8L3	Ribosomal protein L7A, pseudogene 5 OS=Mus musculus OX=10090 GN=Rpl7a-ps5 PE=4 SV=1	13.685	16	4	8	4	1	268	30.3	10.52	11.5	4				Pf01248		ENSMUSG00000071052.3	17
High	Master Protein	P14873	Microtubule-associated protein 1B OS=Mus musculus OX=10090 GN=Map1b PE=1 SV=2	13.67	2	1	2	1	1	2464	270.1	4.83	13.56	1	cell growth;cell organization and biogenesis;cellular component movement;regulation of biological process;transport	cytoplasm;cytoskeleton;cytosol;membrane	protein binding		17755	ENSMUSG00000052727.5	13	Map1b; Mtap1b	Wnt Signaling Pathway NetPath
High	Master Protein	O35129	Prohibitin-2 OS=Mus musculus OX=10090 GN=Phb2 PE=1 SV=1	13.328	20	5	9	5	1	299	33.3	9.83	7.7	5	cell organization and biogenesis;metabolic process;regulation of biological process;response to stimulus;transport	cell surface;cytoplasm;membrane;mitochondrion;nucleus	protein binding	Pf01145	12034	ENSMUSG00000004264.17	6	Phb2
High	Master Protein	P10107	Annexin A1 OS=Mus musculus OX=10090 GN=Anxa1 PE=1 SV=2	13.228	12	3	4	3	1	346	38.7	7.37	6.34	3	cell differentiation;cell organization and biogenesis;cellular component movement;defense response;metabolic process;regulation of biological process;response to stimulus;transport	cell surface;cytoplasm;cytoskeleton;cytosol;endosome;extracellular;membrane;nucleus;vacuole	catalytic activity;DNA binding;enzyme regulator activity;metal ion binding;protein binding;RNA binding;structural molecule activity	Pf00191	16952	ENSMUSG00000024659.14	19	Anxa1	Spinal Cord Injury; Prostaglandin Synthesis and Regulation
High	Master Protein	Q921M3	Splicing factor 3B subunit 3 OS=Mus musculus OX=10090 GN=Sf3b3 PE=1 SV=1	13.204	5	5	8	5	1	1217	135.5	5.26	6.01	5	metabolic process;regulation of biological process	nucleus;spliceosomal complex	protein binding;RNA binding	Pf03178, Pf10433	101943	ENSMUSG00000033732.10	8	Sf3b3	mRNA processing	Spliceosome
High	Master Protein	B1AQ77	Isoform of Q61414, Keratin 15, isoform CRA_a OS=Mus musculus OX=10090 GN=Krt15 PE=1 SV=1	13.18	7	5	10	2	1	456	49.5	4.86	15.27	5		nucleus	protein binding;structural molecule activity	Pf00038, Pf12128, Pf13514	16665	ENSMUSG00000054146.8	11	Krt15
High	Master Protein	P80318	T-complex protein 1 subunit gamma OS=Mus musculus OX=10090 GN=Cct3 PE=1 SV=1	13.175	10	5	9	5	1	545	60.6	6.7	8.81	5	cell organization and biogenesis;metabolic process;regulation of biological process;transport	cytoplasm;cytosol;membrane	nucleotide binding;protein binding;RNA binding	Pf00118	12462	ENSMUSG00000001416.13	3	Cct3
High	Master Protein	A0A1B0GSX0	Isoform of P06151, L-lactate dehydrogenase OS=Mus musculus OX=10090 GN=Ldha PE=1 SV=1	13.007	17	5	7	5	1	361	39.7	8.35	8.79	5	cell communication;metabolic process;regulation of biological process;response to stimulus	cytoplasm;cytosol;membrane;mitochondrion;nucleus	catalytic activity;nucleotide binding;protein binding	Pf00056, Pf02866	16828	ENSMUSG00000063229.15	7	Ldha	Glycolysis and Gluconeogenesis
High	Master Protein	A0A1W2P768	Isoform of P84228, Histone H3.2 OS=Mus musculus OX=10090 GN=Hist2h3c1 PE=1 SV=1	12.937	18	4	10	4	1	181	20.2	11.39	20.21	4	cell organization and biogenesis;regulation of biological process	chromosome;membrane;nucleus	DNA binding;protein binding	Pf00125	15077	ENSMUSG00000093769.4	3	Hist2h3c1
High	Master Protein	P46061	Ran GTPase-activating protein 1 OS=Mus musculus OX=10090 GN=Rangap1 PE=1 SV=2	12.592	6	4	6	4	1	589	63.5	4.68	6.82	4	regulation of biological process;response to stimulus	chromosome;cytoplasm;cytoskeleton;cytosol;membrane;nucleus	enzyme regulator activity;protein binding;RNA binding	Pf07834, Pf13855	19387	ENSMUSG00000022391.15	15	Rangap1		RNA transport
High	Master Protein	Q91V55	Isoform of P97461, 40S ribosomal protein S5 OS=Mus musculus OX=10090 GN=Rps5 PE=1 SV=1	12.427	14	2	9	2	1	204	22.9	9.72	24.84	2	cell organization and biogenesis;metabolic process;regulation of biological process	membrane;ribosome	RNA binding;structural molecule activity	Pf00177	20103	ENSMUSG00000012848.15	7	Rps5	Cytoplasmic Ribosomal Proteins	Ribosome
High	Master Protein	Q64133	Amine oxidase [flavin-containing] A OS=Mus musculus OX=10090 GN=Maoa PE=1 SV=3	12.383	10	4	6	4	1	526	59.6	7.81	6.97	4	metabolic process;transport	membrane;mitochondrion	catalytic activity;nucleotide binding;protein binding	Pf00070, Pf00890, Pf01266, Pf01494, Pf01593, Pf01946, Pf02254, Pf03486, Pf07992, Pf12831, Pf13450	17161	ENSMUSG00000025037.6	X	Maoa	Biogenic Amine Synthesis; SIDS Susceptibility Pathways; Oxidative Stress	Histidine metabolism; Arginine and proline metabolism; Tryptophan metabolism; Dopaminergic synapse; Drug metabolism - cytochrome P450; Metabolic pathways; Amphetamine addiction; Glycine, serine and threonine metabolism; Cocaine addiction; Alcoholism; Phenylalanine metabolism; Tyrosine metabolism; Serotonergic synapse
High	Master Protein	P38647	Stress-70 protein, mitochondrial OS=Mus musculus OX=10090 GN=Hspa9 PE=1 SV=3	12.317	6	3	8	3	1	679	73.4	6.07	15.62	3	cell differentiation;cell organization and biogenesis;metabolic process;regulation of biological process;transport	cytoplasm;mitochondrion;nucleus;organelle lumen	nucleotide binding;protein binding;RNA binding	Pf00012, Pf06723	15526	ENSMUSG00000024359.8	18	Hspa9		RNA degradation; Tuberculosis
High	Master Protein	P62242	40S ribosomal protein S8 OS=Mus musculus OX=10090 GN=Rps8 PE=1 SV=2	12.151	17	3	6	3	1	208	24.2	10.32	10.98	3	metabolic process	cytoplasm;cytosol;endoplasmic reticulum;membrane;nucleus;ribosome	RNA binding;structural molecule activity	Pf01201	20116; 100040298	ENSMUSG00000047675.15	4; 7	Rps8; Gm15501	Cytoplasmic Ribosomal Proteins	Ribosome
High	Master Protein	Q9DB77	Cytochrome b-c1 complex subunit 2, mitochondrial OS=Mus musculus OX=10090 GN=Uqcrc2 PE=1 SV=1	12.041	6	2	3	2	1	453	48.2	9.25	3.32	2	metabolic process;transport	membrane;mitochondrion	catalytic activity;metal ion binding;protein binding	Pf00675, Pf05193	67003	ENSMUSG00000030884.12	7	Uqcrc2	Electron Transport Chain	Metabolic pathways; Huntington's disease; Non-alcoholic fatty liver disease (NAFLD); Oxidative phosphorylation; Parkinson's disease; Alzheimer's disease; Cardiac muscle contraction
High	Master Protein	P52293	Importin subunit alpha-1 OS=Mus musculus OX=10090 GN=Kpna2 PE=1 SV=2	12.004	7	2	4	2	1	529	57.9	5.68	12.15	2	transport	cytoplasm;cytosol;membrane;nucleus	protein binding;RNA binding;transporter activity	Pf00514, Pf01749, Pf13513, Pf13646	16647	ENSMUSG00000066878.4; ENSMUSG00000018362.14	11; 17	Kpna2	PluriNetWork; TNF-alpha NF-kB Signaling Pathway	Influenza A
High	Master Protein	P01027	Complement C3 OS=Mus musculus OX=10090 GN=C3 PE=1 SV=3	11.888	3	4	14	4	1	1663	186.4	6.73	26.36	4	cell organization and biogenesis;coagulation;defense response;metabolic process;regulation of biological process;response to stimulus	extracellular	enzyme regulator activity;protein binding	Pf00207, Pf01759, Pf01821, Pf01835, Pf07677, Pf07678, Pf07703, Pf10569, Pf11974	12266	ENSMUSG00000024164.15	17	C3	Complement and Coagulation Cascades; TYROBP Causal Network; Complement Activation, Classical Pathway	Herpes simplex infection; Chagas disease (American trypanosomiasis); Staphylococcus aureus infection; Tuberculosis; Phagosome; Complement and coagulation cascades; Pertussis; Legionellosis; Systemic lupus erythematosus; Leishmaniasis; Viral carcinogenesis
High	Master Protein	Q8VED5	Keratin, type II cytoskeletal 79 OS=Mus musculus OX=10090 GN=Krt79 PE=1 SV=2	11.868	6	3	7	1	1	531	57.5	7.69	14.22	3			catalytic activity;motor activity;protein binding;structural molecule activity	Pf00038, Pf01576, Pf13166	223917	ENSMUSG00000061397.7	15	Krt79
High	Master Protein	Q3TTY5	Keratin, type II cytoskeletal 2 epidermal OS=Mus musculus OX=10090 GN=Krt2 PE=1 SV=1	11.858	3	3	13	2	1	707	70.9	8.06	17.83	3	cell organization and biogenesis;cell proliferation;cellular component movement;metabolic process	cytoskeleton;membrane;nucleus	protein binding;structural molecule activity	Pf00038, Pf13166	16681	ENSMUSG00000064201.8	15	Krt2
High	Master Protein	P80315	T-complex protein 1 subunit delta OS=Mus musculus OX=10090 GN=Cct4 PE=1 SV=3	11.842	9	4	7	4	1	539	58	8.02	8.1	4	metabolic process;regulation of biological process;transport	cytoplasm;cytoskeleton;cytosol	nucleotide binding;protein binding;RNA binding	Pf00118	12464	ENSMUSG00000007739.10	11	Cct4
High	Master Protein	P60335	Poly(rC)-binding protein 1 OS=Mus musculus OX=10090 GN=Pcbp1 PE=1 SV=1	11.79	12	3	11	3	1	356	37.5	7.09	8.81	3	metabolic process;regulation of biological process	cytoplasm;cytosol;membrane;nucleus	DNA binding;protein binding;RNA binding;translation regulator activity	Pf00013, Pf13014	23983	ENSMUSG00000051695.6	6	Pcbp1	mRNA processing	Spliceosome
High	Master Protein	Q6NXH9	Keratin, type II cytoskeletal 73 OS=Mus musculus OX=10090 GN=Krt73 PE=1 SV=1	11.719	6	3	10	1	1	539	58.9	8.09	23.78	3	transport	nucleus	catalytic activity;motor activity;protein binding;structural molecule activity	Pf00038, Pf01576, Pf03962, Pf04156, Pf08614, Pf09728, Pf09763, Pf11559, Pf12128, Pf13514	223915	ENSMUSG00000063661.5	15	Krt73
High	Master Protein	P51150	Ras-related protein Rab-7a OS=Mus musculus OX=10090 GN=Rab7a PE=1 SV=2	11.67	18	3	6	3	1	207	23.5	6.7	11.98	3	cell organization and biogenesis;cellular homeostasis;metabolic process;regulation of biological process;response to stimulus;transport	cytoplasm;cytosol;endosome;Golgi;membrane;vacuole	catalytic activity;nucleotide binding;protein binding	Pf00025, Pf00071, Pf01926, Pf04670, Pf07728, Pf08477	19349	ENSMUSG00000079477.9	6	Rab7		Endocytosis; Tuberculosis; Phagosome; Salmonella infection; Amoebiasis
High	Master Protein	P62908	40S ribosomal protein S3 OS=Mus musculus OX=10090 GN=Rps3 PE=1 SV=1	11.589	15	3	6	3	1	243	26.7	9.66	12.49	3	cell death;cell division;cell organization and biogenesis;metabolic process;regulation of biological process;response to stimulus	cytoplasm;cytoskeleton;cytosol;endoplasmic reticulum;membrane;mitochondrion;nucleus;organelle lumen;ribosome	catalytic activity;DNA binding;protein binding;RNA binding;structural molecule activity	Pf00189, Pf07650	27050	ENSMUSG00000030744.13	7	Rps3	Cytoplasmic Ribosomal Proteins	Ribosome
High	Master Protein	Q9WTQ5	A-kinase anchor protein 12 OS=Mus musculus OX=10090 GN=Akap12 PE=1 SV=1	11.573	2	3	4	3	1	1684	180.6	4.44	6.28	3	metabolic process;regulation of biological process;response to stimulus;transport	cytoplasm;cytoskeleton;cytosol;membrane	catalytic activity;protein binding;structural molecule activity	Pf03832	83397	ENSMUSG00000038587.9	10	Akap12	G Protein Signaling Pathways
High	Master Protein	Q02053	Ubiquitin-like modifier-activating enzyme 1 OS=Mus musculus OX=10090 GN=Uba1 PE=1 SV=1	11.547	6	4	5	4	1	1058	117.7	5.66	5.12	4	metabolic process;response to stimulus	cytoplasm;cytosol;membrane;mitochondrion;nucleus	catalytic activity;nucleotide binding;protein binding;RNA binding	Pf00899, Pf02134, Pf09358, Pf10585	22201	ENSMUSG00000001924.15	X	Uba1	Parkinsons Disease Pathway; Proteasome Degradation	Ubiquitin mediated proteolysis; Parkinson's disease
High	Master Protein	Q60930	Voltage-dependent anion-selective channel protein 2 OS=Mus musculus OX=10090 GN=Vdac2 PE=1 SV=2	11.511	12	2	3	2	1	295	31.7	7.49	8.18	2	regulation of biological process;transport	membrane;mitochondrion;nucleus	nucleotide binding;protein binding;transporter activity	Pf01459	22334	ENSMUSG00000021771.13	14	Vdac2		NOD-like receptor signaling pathway; HTLV-I infection; Huntington's disease; Parkinson's disease; cGMP-PKG signaling pathway; Calcium signaling pathway
High	Master Protein	A0A0R4J0I9	Isoform of Q91ZX7, Low density lipoprotein receptor-related protein 1 OS=Mus musculus OX=10090 GN=Lrp1 PE=1 SV=1	11.503	1	4	6	4	1	4545	504.4	5.36	4.35	4	cell proliferation;development;metabolic process;regulation of biological process;response to stimulus;transport	cytoplasm;cytosol;endosome;membrane;nucleus	metal ion binding;protein binding;receptor activity;RNA binding	Pf00057, Pf00058, Pf07645, Pf12662, Pf14670	16971	ENSMUSG00000040249.15	10	Lrp1	Wnt Signaling Pathway NetPath; Alzheimers Disease; Statin Pathway	Alzheimer's disease; Malaria
High	Master Protein	P48962	ADP/ATP translocase 1 OS=Mus musculus OX=10090 GN=Slc25a4 PE=1 SV=4	11.42	13	4	7	2	1	298	32.9	9.72	12.24	4	cell organization and biogenesis;regulation of biological process;transport	membrane;mitochondrion;nucleus	protein binding;transporter activity	Pf00153	11739	ENSMUSG00000031633.4	8	Slc25a4	Electron Transport Chain; mRNA processing	HTLV-I infection; Huntington's disease; Parkinson's disease; cGMP-PKG signaling pathway; Calcium signaling pathway
High	Master Protein	Q9DCH4	Eukaryotic translation initiation factor 3 subunit F OS=Mus musculus OX=10090 GN=Eif3f PE=1 SV=2	11.379	11	3	10	3	1	361	38	5.58	6.18	3	metabolic process	cytoplasm;membrane	catalytic activity;protein binding;RNA binding	Pf01398, Pf13012	66085	ENSMUSG00000031029.6	7	Eif3f	Translation Factors	RNA transport
High	Master Protein	P63158	High mobility group protein B1 OS=Mus musculus OX=10090 GN=Hmgb1 PE=1 SV=2	11.291	22	3	8	3	1	215	24.9	5.74	13.05	3	cell differentiation;cell organization and biogenesis;cell proliferation;cellular component movement;cellular homeostasis;defense response;metabolic process;regulation of biological process;response to stimulus;transport	cell surface;chromosome;cytoplasm;endosome;extracellular;membrane;nucleus	catalytic activity;DNA binding;enzyme regulator activity;protein binding;RNA binding	Pf00505, Pf09011	15289; 100862258	ENSMUSG00000066551.12	5; 2	Hmgb1; Gm21596; LOC100862258		Base excision repair
High	Master Protein	Q6IFX2	Keratin, type I cytoskeletal 42 OS=Mus musculus OX=10090 GN=Krt42 PE=1 SV=1	11.13	9	4	7	1	1	452	50.1	5.16	11.93	4		cytoplasm	structural molecule activity	Pf00038, Pf04156, Pf08317, Pf13166, Pf13514	68239	ENSMUSG00000053654.7	11	Krt42
High	Master Protein	D3YZZ5	Transmembrane p24-trafficking protein 7 OS=Mus musculus OX=10090 GN=Tmed7 PE=1 SV=1	11.091	13	2	3	2	1	224	25.2	6.89	5.13	2	transport	endoplasmic reticulum;Golgi;membrane		Pf01105	66676	ENSMUSG00000033184.14	18	Tmed7
High	Master Protein	P61164	Alpha-centractin OS=Mus musculus OX=10090 GN=Actr1a PE=1 SV=1	11.06	10	2	3	2	1	376	42.6	6.64	8.62	2		cytoplasm;cytoskeleton	nucleotide binding	Pf00022	54130	ENSMUSG00000025228.4	19	Actr1a
High	Master Protein	Q9Z0N1	Eukaryotic translation initiation factor 2 subunit 3, X-linked OS=Mus musculus OX=10090 GN=Eif2s3x PE=1 SV=2	11.034	5	2	3	2	1	472	51	8.4	7.04	2	metabolic process	cytoplasm	catalytic activity;nucleotide binding;protein binding;RNA binding	Pf00009, Pf03144, Pf09173	26905	ENSMUSG00000035150.15	X	Eif2s3x	Translation Factors	RNA transport
High	Master Protein	F8VQJ3	Isoform of P02468, Laminin subunit gamma-1 OS=Mus musculus OX=10090 GN=Lamc1 PE=1 SV=1	11.002	2	3	7	3	1	1607	177.1	5.19	11.7	3	cell organization and biogenesis;cellular component movement;regulation of biological process	cytoskeleton;extracellular	catalytic activity;motor activity;protein binding;structural molecule activity	Pf00052, Pf00053, Pf00055, Pf00261, Pf01576, Pf04012, Pf05262, Pf05483, Pf05557, Pf05701, Pf06008, Pf06160, Pf08317, Pf10174, Pf12795, Pf13514, Pf13868, Pf13949	226519	ENSMUSG00000026478.14	1	Lamc1	Focal Adhesion-PI3K-Akt-mTOR-signaling pathway; Inflammatory Response Pathway; Alpha6-Beta4 Integrin Signaling Pathway; Focal Adhesion	Focal adhesion; Toxoplasmosis; Small cell lung cancer; Pathways in cancer; ECM-receptor interaction; PI3K-Akt signaling pathway; Prion diseases; Amoebiasis
High	Master Protein	Q9QZE5	Coatomer subunit gamma-1 OS=Mus musculus OX=10090 GN=Copg1 PE=1 SV=1	10.712	7	4	7	4	1	874	97.5	5.35	5.54	4	cellular component movement;transport	cytoplasm;cytosol;Golgi;membrane	structural molecule activity	Pf01602, Pf08752	54161	ENSMUSG00000030058.17	6	Copg; Copg1
High	Master Protein	Q99KI0	Aconitate hydratase, mitochondrial OS=Mus musculus OX=10090 GN=Aco2 PE=1 SV=1	10.604	5	3	5	3	1	780	85.4	7.93	8.44	3	metabolic process;response to stimulus	mitochondrion	catalytic activity;metal ion binding	Pf00330, Pf00694	11429	ENSMUSG00000022477.12	15	Aco2	TCA Cycle	Citrate cycle (TCA cycle); Metabolic pathways; Biosynthesis of amino acids; 2-Oxocarboxylic acid metabolism; Carbon metabolism; Glyoxylate and dicarboxylate metabolism
High	Master Protein	Q61753	D-3-phosphoglycerate dehydrogenase OS=Mus musculus OX=10090 GN=Phgdh PE=1 SV=3	10.58	8	3	5	3	1	533	56.5	6.54	10.32	3	cell differentiation;cell organization and biogenesis;metabolic process;regulation of biological process		catalytic activity;nucleotide binding	Pf00389, Pf02826	236539	ENSMUSG00000053398.11	3	Phgdh		Metabolic pathways; Biosynthesis of amino acids; Glycine, serine and threonine metabolism; Carbon metabolism
High	Master Protein	Q9JKR6	Hypoxia up-regulated protein 1 OS=Mus musculus OX=10090 GN=Hyou1 PE=1 SV=1	10.332	4	3	5	3	1	999	111.1	5.19	4.01	3	regulation of biological process;response to stimulus;transport	endoplasmic reticulum;extracellular;membrane;organelle lumen	nucleotide binding	Pf00012	12282	ENSMUSG00000032115.14	9	Hyou1		Protein processing in endoplasmic reticulum
High	Master Protein	Q9DCD0	6-phosphogluconate dehydrogenase, decarboxylating OS=Mus musculus OX=10090 GN=Pgd PE=1 SV=3	10.295	6	2	2	2	1	483	53.2	7.23	4.27	2	metabolic process	cytoplasm;nucleus	catalytic activity;nucleotide binding	Pf00393, Pf03446	110208	ENSMUSG00000028961.15	4	Pgd	Pentose Phosphate Pathway	Glutathione metabolism; Metabolic pathways; Pentose phosphate pathway; Carbon metabolism
High	Master Protein	Q9DBJ1	Phosphoglycerate mutase 1 OS=Mus musculus OX=10090 GN=Pgam1 PE=1 SV=3	10.004	21	3	5	3	1	254	28.8	7.18	7.9	3	metabolic process;regulation of biological process	cytoplasm;cytosol;membrane;nucleus	catalytic activity;protein binding	Pf00300	18648	ENSMUSG00000011752.6	19	Pgam1	Glycolysis and Gluconeogenesis	Metabolic pathways; Biosynthesis of amino acids; Glycine, serine and threonine metabolism; Glycolysis / Gluconeogenesis; Carbon metabolism; Central carbon metabolism in cancer; Glucagon signaling pathway
High	Master Protein	Q80X90	Filamin-B OS=Mus musculus OX=10090 GN=Flnb PE=1 SV=3	9.898	2	4	6	3	1	2602	277.7	5.71	6.34	4	cell differentiation;cell organization and biogenesis	cytoplasm;cytoskeleton;cytosol;membrane;nucleus	protein binding;RNA binding	Pf00307, Pf00630	286940	ENSMUSG00000025278.8	14	Flnb		MAPK signaling pathway; Focal adhesion; Proteoglycans in cancer; Salmonella infection
High	Master Protein	J3QPG5	Isoform of Q61207, Prosaposin OS=Mus musculus OX=10090 GN=Psap PE=1 SV=1	9.873	10	5	8	5	1	557	61.3	5.29	3.62	5	metabolic process	vacuole		Pf02199, Pf03489, Pf05184		ENSMUSG00000004207.14	10
High	Master Protein	Q9D1D4	Transmembrane emp24 domain-containing protein 10 OS=Mus musculus OX=10090 GN=Tmed10 PE=1 SV=1	9.79	15	3	8	3	1	219	24.9	6.7	8.18	3	cell organization and biogenesis;regulation of biological process;response to stimulus;transport	endoplasmic reticulum;Golgi;membrane	protein binding	Pf01105	68581	ENSMUSG00000021248.8	12	Tmed10	mRNA processing
High	Master Protein	P26231	Catenin alpha-1 OS=Mus musculus OX=10090 GN=Ctnna1 PE=1 SV=1	9.517	3	1	1	1	1	906	100	6.23	5.05	1	cell organization and biogenesis;regulation of biological process;response to stimulus	cytoplasm;cytoskeleton;cytosol;Golgi;membrane	protein binding;RNA binding;structural molecule activity	Pf01044	12385	ENSMUSG00000037815.6	18	Ctnna1	White fat cell differentiation	Leukocyte transendothelial migration; Arrhythmogenic right ventricular cardiomyopathy (ARVC); Endometrial cancer; Hippo signaling pathway; Adherens junction; Pathways in cancer; Tight junction; Bacterial invasion of epithelial cells
High	Master Protein	P19783	Cytochrome c oxidase subunit 4 isoform 1, mitochondrial OS=Mus musculus OX=10090 GN=Cox4i1 PE=1 SV=2	9.384	18	2	5	2	1	169	19.5	9.23	7.05	2	metabolic process;response to stimulus;transport	membrane;mitochondrion;nucleus	catalytic activity;transporter activity	Pf02936	12857	ENSMUSG00000031818.12	8	Cox4i1	Electron Transport Chain	Metabolic pathways; Huntington's disease; Non-alcoholic fatty liver disease (NAFLD); Oxidative phosphorylation; Parkinson's disease; Alzheimer's disease; Cardiac muscle contraction
High	Master Protein	Q8R422	CD109 antigen OS=Mus musculus OX=10090 GN=Cd109 PE=1 SV=1	9.382	2	2	3	2	1	1442	161.6	5.57	9.09	2	regulation of biological process	cell surface;extracellular;membrane	enzyme regulator activity;protein binding	Pf00207, Pf01835, Pf07677, Pf07678, Pf07703, Pf10569	235505	ENSMUSG00000046186.8	9	Cd109
High	Master Protein	P15532	Nucleoside diphosphate kinase A OS=Mus musculus OX=10090 GN=Nme1 PE=1 SV=1	9.331	25	3	4	3	1	152	17.2	7.37	7.46	3	cell differentiation;cellular homeostasis;metabolic process;regulation of biological process;response to stimulus;transport	cytoplasm;cytosol;membrane;mitochondrion;nucleus	catalytic activity;DNA binding;metal ion binding;nucleotide binding;protein binding;RNA binding	Pf00334	18102	ENSMUSG00000037601.11	11	Nme1	Purine metabolism	Metabolic pathways; Purine metabolism; Pyrimidine metabolism
High	Master Protein	O54724	Caveolae-associated protein 1 OS=Mus musculus OX=10090 GN=Cavin1 PE=1 SV=1	9.241	7	2	2	2	1	392	43.9	5.52	5.51	2	metabolic process;regulation of biological process	cytoplasm;cytosol;endoplasmic reticulum;membrane;mitochondrion;nucleus	protein binding;RNA binding	Pf15237	19285	ENSMUSG00000004044.9	11	Ptrf; Cavin1
High	Master Protein	Q60715	Prolyl 4-hydroxylase subunit alpha-1 OS=Mus musculus OX=10090 GN=P4ha1 PE=1 SV=2	9.213	6	3	3	3	1	534	60.9	5.9	5.48	3	cell organization and biogenesis;metabolic process	endoplasmic reticulum;membrane;mitochondrion;organelle lumen	catalytic activity;metal ion binding;protein binding	Pf03171, Pf08336	18451	ENSMUSG00000019916.14	10	P4ha1	PluriNetWork	Arginine and proline metabolism; Metabolic pathways
High	Master Protein	Q64433	10 kDa heat shock protein, mitochondrial OS=Mus musculus OX=10090 GN=Hspe1 PE=1 SV=2	9.211	30	3	5	3	1	102	11	8.35	10.28	3	cell differentiation;metabolic process;response to stimulus	cytoplasm;membrane;mitochondrion;organelle lumen	metal ion binding;nucleotide binding;protein binding;RNA binding	Pf00166	15528	ENSMUSG00000073676.4	1	Hspe1
High	Master Protein	P60843	Eukaryotic initiation factor 4A-I OS=Mus musculus OX=10090 GN=Eif4a1 PE=1 SV=1	9.137	7	2	7	2	1	406	46.1	5.48	9.98	2	metabolic process;regulation of biological process	cytoplasm;membrane	catalytic activity;DNA binding;nucleotide binding;protein binding;RNA binding	Pf00270, Pf00271, Pf04851	13681	ENSMUSG00000059796.16	11	Eif4a1	Translation Factors	RNA transport
High	Master Protein	Q9WV54	Acid ceramidase OS=Mus musculus OX=10090 GN=Asah1 PE=1 SV=1	9.098	5	1	2	1	1	394	44.6	8.46	7.14	1	metabolic process;response to stimulus	vacuole	catalytic activity	Pf02275, Pf15508	11886	ENSMUSG00000031591.14	8	Asah1		Metabolic pathways; Lysosome; Sphingolipid signaling pathway; Sphingolipid metabolism
High	Master Protein	P09411	Phosphoglycerate kinase 1 OS=Mus musculus OX=10090 GN=Pgk1 PE=1 SV=4	9.092	8	2	4	2	1	417	44.5	7.9	4.3	2	cell differentiation;metabolic process;regulation of biological process;response to stimulus	cytoplasm;cytosol;membrane	catalytic activity;nucleotide binding	Pf00162	18655	ENSMUSG00000062070.12	X	Pgk1	Glycolysis and Gluconeogenesis	Metabolic pathways; Biosynthesis of amino acids; Glycolysis / Gluconeogenesis; HIF-1 signaling pathway; Carbon metabolism
High	Master Protein	Q76MZ3	Serine/threonine-protein phosphatase 2A 65 kDa regulatory subunit A alpha isoform OS=Mus musculus OX=10090 GN=Ppp2r1a PE=1 SV=3	8.559	3	1	2	1	1	589	65.3	5.11	4.73	1	cell organization and biogenesis;metabolic process;regulation of biological process	chromosome;cytoplasm;cytosol;membrane	catalytic activity;enzyme regulator activity;protein binding	Pf02985, Pf13513, Pf13646	51792	ENSMUSG00000007564.14	17	Ppp2r1a	Focal Adhesion-PI3K-Akt-mTOR-signaling pathway; Wnt Signaling Pathway and Pluripotency; Glycogen Metabolism; PluriNetWork; IL-6 signaling Pathway	mRNA surveillance pathway; Chagas disease (American trypanosomiasis); Dopaminergic synapse; Hippo signaling pathway; Oocyte meiosis; Sphingolipid signaling pathway; Long-term depression; TGF-beta signaling pathway; Hepatitis C; PI3K-Akt signaling pathway; AMPK signaling pathway; Tight junction; Adrenergic signaling in cardiomyocytes
High	Master Protein	Q9R118	Serine protease HTRA1 OS=Mus musculus OX=10090 GN=Htra1 PE=1 SV=2	8.438	7	3	7	3	1	480	51.2	7.65	13.14	3	cell differentiation;metabolic process;regulation of biological process	cytoplasm;cytosol;extracellular;membrane	catalytic activity;protein binding	Pf00050, Pf00089, Pf00219, Pf00595, Pf07648, Pf10459, Pf13180, Pf13365	56213	ENSMUSG00000006205.13	7	Htra1
High	Master Protein	Q7TPV4	Myb-binding protein 1A OS=Mus musculus OX=10090 GN=Mybbp1a PE=1 SV=2	8.389	2	2	4	2	1	1344	151.9	8.95	7.54	2	cell communication;cell differentiation;metabolic process;regulation of biological process;response to stimulus;transport	cytoplasm;membrane;nucleus	catalytic activity;DNA binding;metal ion binding;protein binding;RNA binding	Pf04931	18432	ENSMUSG00000040463.16	11	Mybbp1a
High	Master Protein	O70251	Elongation factor 1-beta OS=Mus musculus OX=10090 GN=Eef1b PE=1 SV=5	8.241	11	2	2	2	1	225	24.7	4.69	3.08	2	metabolic process;response to stimulus	cytoplasm;endoplasmic reticulum	protein binding;RNA binding	Pf00736, Pf14497	55949	ENSMUSG00000025967.16	1	Eef1b2	Translation Factors
High	Master Protein	P26443	Glutamate dehydrogenase 1, mitochondrial OS=Mus musculus OX=10090 GN=Glud1 PE=1 SV=1	8.188	8	3	5	3	1	558	61.3	8	3.99	3	metabolic process;regulation of biological process;response to stimulus	cytoplasm;membrane;mitochondrion;organelle lumen	catalytic activity;nucleotide binding;protein binding	Pf00208, Pf02812	14661	ENSMUSG00000021794.15	14	Glud1		Metabolic pathways; Nitrogen metabolism; Proximal tubule bicarbonate reclamation; Carbon metabolism; D-Glutamine and D-glutamate metabolism; Alanine, aspartate and glutamate metabolism; Arginine biosynthesis
High	Master Protein	Q02257	Junction plakoglobin OS=Mus musculus OX=10090 GN=Jup PE=1 SV=3	8.173	2	1	1	1	1	745	81.7	6.14	3.41	1	cell organization and biogenesis;cellular component movement;regulation of biological process;response to stimulus	cytoplasm;cytoskeleton;cytosol;membrane;nucleus	protein binding;signal transducer activity;structural molecule activity	Pf00514	16480	ENSMUSG00000001552.14	11	Jup	Wnt Signaling Pathway NetPath	Acute myeloid leukemia; Arrhythmogenic right ventricular cardiomyopathy (ARVC); Transcriptional misregulation in cancer; Pathways in cancer
High	Master Protein	P97370	Sodium/potassium-transporting ATPase subunit beta-3 OS=Mus musculus OX=10090 GN=Atp1b3 PE=1 SV=1	8.167	9	2	3	2	1	278	31.8	8.51	6.99	2	cell organization and biogenesis;cellular homeostasis;regulation of biological process;transport	cytoplasm;membrane	catalytic activity;enzyme regulator activity;protein binding;transporter activity	Pf00287	11933	ENSMUSG00000032412.8	9	Atp1b3	Calcium Regulation in the Cardiac Cell	Pancreatic secretion; Carbohydrate digestion and absorption; Mineral absorption; Protein digestion and absorption; Endocrine and other factor-regulated calcium reabsorption; Thyroid hormone synthesis; Thyroid hormone signaling pathway; Proximal tubule bicarbonate reclamation; cGMP-PKG signaling pathway; Bile secretion; Salivary secretion; Cardiac muscle contraction; cAMP signaling pathway; Gastri…
High	Master Protein	Q9DBZ5	Eukaryotic translation initiation factor 3 subunit K OS=Mus musculus OX=10090 GN=Eif3k PE=1 SV=1	8.145	18	3	5	3	1	218	25.1	4.93	3.99	3	metabolic process;regulation of biological process	cytoplasm;cytosol;membrane;nucleus	RNA binding	Pf03399, Pf10075	73830	ENSMUSG00000053565.10	7	Eif3k
High	Master Protein	Q8R001	Microtubule-associated protein RP/EB family member 2 OS=Mus musculus OX=10090 GN=Mapre2 PE=1 SV=1	8.109	12	3	4	3	1	326	36.9	5.38	6.07	3	cell division	cytoplasm;cytoskeleton	protein binding	Pf00307, Pf03271	212307	ENSMUSG00000024277.14	18	Mapre2
High	Master Protein	Q8R5J9	PRA1 family protein 3 OS=Mus musculus OX=10090 GN=Arl6ip5 PE=1 SV=2	8.056	15	3	4	3	1	188	21.5	9.61	2.21	3	regulation of biological process;response to stimulus;transport	cytoplasm;cytoskeleton;endoplasmic reticulum;membrane	protein binding	Pf03208	65106	ENSMUSG00000035199.6	6	Arl6ip5
High	Master Protein	E9Q414	Apolipoprotein B-100 OS=Mus musculus OX=10090 GN=Apob PE=1 SV=1	8.016	0	1	4	1	1	4505	509.1	6.81	7.8	1	cell organization and biogenesis;cellular component movement;metabolic process;regulation of biological process;response to stimulus;transport	cytoplasm;cytosol;endoplasmic reticulum;extracellular;membrane;organelle lumen	protein binding;transporter activity	Pf01347, Pf06448, Pf09172, Pf12491	238055	ENSMUSG00000020609.14	12	Apob		Vitamin digestion and absorption; Fat digestion and absorption
High	Master Protein	O08788	Dynactin subunit 1 OS=Mus musculus OX=10090 GN=Dctn1 PE=1 SV=3	7.985	3	3	3	3	1	1281	141.6	5.9	4.81	3	cell division;cell organization and biogenesis;cellular component movement;regulation of biological process;transport	chromosome;cytoplasm;cytoskeleton;cytosol;membrane;nucleus	catalytic activity;motor activity;protein binding	Pf01302, Pf05622, Pf05667, Pf06160, Pf12128, Pf12455, Pf13166, Pf15035	13191	ENSMUSG00000031865.16	6	Dctn1		Huntington's disease; Vasopressin-regulated water reabsorption
High	Master Protein	P80313	T-complex protein 1 subunit eta OS=Mus musculus OX=10090 GN=Cct7 PE=1 SV=1	7.918	10	4	5	4	1	544	59.6	7.84	6.22	4	metabolic process;regulation of biological process;transport	cytoplasm;mitochondrion	nucleotide binding;protein binding	Pf00118	12468	ENSMUSG00000030007.8	6	Cct7
High	Master Protein	P06795	Multidrug resistance protein 1B OS=Mus musculus OX=10090 GN=Abcb1b PE=1 SV=1	7.896	2	1	1	1	1	1276	140.9	8.34	4.16	1	response to stimulus;transport	membrane;mitochondrion	catalytic activity;nucleotide binding;transporter activity	Pf00005, Pf00664, Pf09818, Pf13558	18669	ENSMUSG00000028970.9	5	Abcb1b		MicroRNAs in cancer; ABC transporters; Bile secretion
High	Master Protein	P35762	CD81 antigen OS=Mus musculus OX=10090 GN=Cd81 PE=1 SV=2	7.889	10	1	2	1	1	236	25.8	5.83	8.6	1	metabolic process;regulation of biological process;response to stimulus;transport	membrane	protein binding;receptor activity	Pf00335	12520	ENSMUSG00000037706.17	7	Cd81		B cell receptor signaling pathway; Hepatitis C; Malaria
High	Master Protein	P14824	Annexin A6 OS=Mus musculus OX=10090 GN=Anxa6 PE=1 SV=3	7.868	7	3	5	3	1	673	75.8	5.5	4.45	3	cell organization and biogenesis;cellular homeostasis;regulation of biological process;response to stimulus;transport	cytoplasm;cytosol;membrane;mitochondrion;nucleus	metal ion binding;nucleotide binding;protein binding;transporter activity	Pf00191	11749	ENSMUSG00000018340.13	11	Anxa6	Prostaglandin Synthesis and Regulation; Calcium Regulation in the Cardiac Cell
High	Master Protein	Q8BKC5	Importin-5 OS=Mus musculus OX=10090 GN=Ipo5 PE=1 SV=3	7.783	3	2	3	2	1	1097	123.5	4.93	7.99	2	regulation of biological process;response to stimulus;transport	cytoplasm;membrane;nucleus	protein binding;RNA binding;transporter activity	Pf02985, Pf12755, Pf13513, Pf13646	70572	ENSMUSG00000030662.9	14	Ipo5
High	Master Protein	Q9JIK5	Nucleolar RNA helicase 2 OS=Mus musculus OX=10090 GN=Ddx21 PE=1 SV=3	7.651	4	2	2	2	1	851	93.5	9.11	5.93	2	cell differentiation;metabolic process;response to stimulus	cytoplasm;membrane;nucleus	catalytic activity;nucleotide binding;protein binding;RNA binding	Pf00270, Pf00271, Pf08152, Pf14617	56200	ENSMUSG00000020075.8	10	Ddx21	mRNA processing
High	Master Protein	Q9CYD3	Cartilage-associated protein OS=Mus musculus OX=10090 GN=Crtap PE=1 SV=3	7.616	7	2	3	2	1	400	46.1	5.71	4.06	2	metabolic process;regulation of biological process	endoplasmic reticulum;extracellular	protein binding		56693	ENSMUSG00000032431.6	9	Crtap
High	Master Protein	Q00493	Carboxypeptidase E OS=Mus musculus OX=10090 GN=Cpe PE=1 SV=2	7.61	7	2	3	2	1	476	53.2	5.19	4.4	2	cell organization and biogenesis;metabolic process;regulation of biological process;response to stimulus	extracellular;Golgi;membrane	catalytic activity;metal ion binding;protein binding	Pf00246, Pf13620, Pf13715	12876	ENSMUSG00000037852.8	8	Cpe		Type I diabetes mellitus
High	Master Protein	Q9Z1R9	MCG124046 OS=Mus musculus OX=10090 GN=Prss1 PE=1 SV=1	7.581	8	1	19	1	1	246	26.1	4.94	48.99	1	metabolic process		catalytic activity	Pf00089	114228	ENSMUSG00000062751.5	6	Prss1
High	Master Protein	P11983	T-complex protein 1 subunit alpha OS=Mus musculus OX=10090 GN=Tcp1 PE=1 SV=3	7.564	6	3	5	3	1	556	60.4	6.16	9.4	3	metabolic process;regulation of biological process;transport	cytoplasm;cytoskeleton;Golgi	nucleotide binding;protein binding;RNA binding	Pf00118	21454	ENSMUSG00000068039.12	17	Tcp1
High	Master Protein	A0A2R8W6P0	Isoform of Q61735, Leukocyte surface antigen CD47 OS=Mus musculus OX=10090 GN=Cd47 PE=1 SV=1	7.382	8	2	3	2	1	342	37.3	7.74	6.62	2
High	Master Protein	P47753	F-actin-capping protein subunit alpha-1 OS=Mus musculus OX=10090 GN=Capza1 PE=1 SV=4	7.367	10	2	6	1	1	286	32.9	5.55	8.71	2	cell organization and biogenesis;regulation of biological process	cytoplasm;cytoskeleton;membrane	protein binding	Pf01267	12340		3	Capza1		Endocytosis
High	Master Protein	P24668	Cation-dependent mannose-6-phosphate receptor OS=Mus musculus OX=10090 GN=M6pr PE=1 SV=1	7.329	5	1	3	1	1	278	31.2	5.39	3.24	1	transport	endosome;membrane;vacuole	transporter activity	Pf02157, Pf09451	17113	ENSMUSG00000007458.14	6	M6pr		Lysosome; Phagosome
High	Master Protein	P14685	26S proteasome non-ATPase regulatory subunit 3 OS=Mus musculus OX=10090 GN=Psmd3 PE=1 SV=3	7.288	5	2	4	2	1	530	60.7	8.44	2.21	2	metabolic process;regulation of biological process	membrane;nucleus;proteasome	enzyme regulator activity;protein binding	Pf01399, Pf08375	22123	ENSMUSG00000017221.14	11	Psmd3	TNF-alpha NF-kB Signaling Pathway; Proteasome Degradation	Proteasome; Epstein-Barr virus infection
High	Master Protein	P11276	Fibronectin OS=Mus musculus OX=10090 GN=Fn1 PE=1 SV=4	7.252	2	3	5	3	1	2477	272.4	5.59	2.1	3	cell differentiation;cell organization and biogenesis;cellular component movement;defense response;metabolic process;regulation of biological process;response to stimulus	extracellular;membrane	enzyme regulator activity;metal ion binding;protein binding	Pf00039, Pf00040, Pf00041	14268	ENSMUSG00000026193.15	1	Fn1	Focal Adhesion; Focal Adhesion-PI3K-Akt-mTOR-signaling pathway; Inflammatory Response Pathway; Regulation of Actin Cytoskeleton	AGE-RAGE signaling pathway in diabetic complications; Regulation of actin cytoskeleton; Focal adhesion; Small cell lung cancer; Proteoglycans in cancer; Pathways in cancer; ECM-receptor interaction; PI3K-Akt signaling pathway; Amoebiasis; Bacterial invasion of epithelial cells
High	Master Protein	P18760	Cofilin-1 OS=Mus musculus OX=10090 GN=Cfl1 PE=1 SV=3	7.244	22	3	9	3	1	166	18.5	8.09	7.61	3	cell organization and biogenesis;cellular component movement;metabolic process;regulation of biological process;response to stimulus;transport	cytoplasm;cytoskeleton;cytosol;extracellular;membrane;nucleus	protein binding	Pf00241	12631	ENSMUSG00000056201.7	19	Cfl1	Regulation of Actin Cytoskeleton; G13 Signaling Pathway	Regulation of actin cytoskeleton; Axon guidance; Pertussis; Fc gamma R-mediated phagocytosis
High	Master Protein	Q3UKW2	Isoform of P0DP26, Calmodulin-1 OS=Mus musculus OX=10090 GN=Calm1 PE=1 SV=1	7.232	16	3	8	3	1	197	21.5	4.35	5.04	3	regulation of biological process;response to stimulus	cytoplasm;membrane;nucleus	enzyme regulator activity;metal ion binding;protein binding	Pf00036, Pf08726, Pf12763, Pf13202, Pf13405, Pf13499, Pf13833, Pf14658	12313	ENSMUSG00000001175.13	12	Calm1	Endochondral Ossification; Myometrial Relaxation and Contraction Pathways; G13 Signaling Pathway; MicroRNAs in Cardiomyocyte Hypertrophy; Calcium Regulation in the Cardiac Cell; Glycogen Metabolism; G Protein Signaling Pathways
High	Master Protein	P07141	Macrophage colony-stimulating factor 1 OS=Mus musculus OX=10090 GN=Csf1 PE=1 SV=2	7.195	3	1	3	1	1	552	60.6	5.24	6.54	1	cell differentiation;cell proliferation;defense response;regulation of biological process;response to stimulus	extracellular;membrane	protein binding	Pf05337	12977	ENSMUSG00000014599.10	3	Csf1	Cytokines and Inflammatory Response; Focal Adhesion-PI3K-Akt-mTOR-signaling pathway	Ras signaling pathway; Rheumatoid arthritis; TNF signaling pathway; Osteoclast differentiation; Rap1 signaling pathway; PI3K-Akt signaling pathway; Hematopoietic cell lineage; Cytokine-cytokine receptor interaction
High	Master Protein	Q3UV17	Keratin, type II cytoskeletal 2 oral OS=Mus musculus OX=10090 GN=Krt76 PE=1 SV=1	7.182	5	3	6	1	1	594	62.8	8.43	6.07	3		nucleus	catalytic activity;motor activity;protein binding;structural molecule activity	Pf00038, Pf01576, Pf10473	77055	ENSMUSG00000075402.1	15	Krt76
High	Master Protein	V9GWY0	40S ribosomal protein S4 OS=Mus musculus OX=10090 GN=Gm15013 PE=3 SV=1	7.176	8	2	6	2	1	266	29.9	9.99	5.51	2	metabolic process	ribosome	RNA binding;structural molecule activity	Pf00900, Pf08071		ENSMUSG00000098559.1	X	LOC546380
High	Master Protein	P62827	GTP-binding nuclear protein Ran OS=Mus musculus OX=10090 GN=Ran PE=1 SV=3	7.126	13	3	4	3	1	216	24.4	7.49	4.21	3	cell division;cell organization and biogenesis;regulation of biological process;response to stimulus;transport	chromosome;cytoplasm;endosome;membrane;nucleus	catalytic activity;metal ion binding;nucleotide binding;protein binding;RNA binding;transporter activity	Pf00025, Pf00071, Pf08477	19384; 102641332	ENSMUSG00000029430.13	5; 9	LOC100045999; Ran; LOC102641332		Epstein-Barr virus infection; HTLV-I infection; Ribosome biogenesis in eukaryotes; RNA transport
High	Master Protein	P16045	Galectin-1 OS=Mus musculus OX=10090 GN=Lgals1 PE=1 SV=3	6.957	9	1	5	1	1	135	14.9	5.49	9.4	1	cell death;cell differentiation;cellular homeostasis;regulation of biological process;response to stimulus	cell surface;cytoplasm;cytosol;extracellular;nucleus	protein binding;RNA binding;signal transducer activity	Pf00337	16852	ENSMUSG00000068220.5	15	Lgals1
High	Master Protein	Q9D1Q6	Endoplasmic reticulum resident protein 44 OS=Mus musculus OX=10090 GN=Erp44 PE=1 SV=1	6.95	3	1	3	1	1	406	46.8	5.27	9.28	1	cellular homeostasis;metabolic process;regulation of biological process;response to stimulus	cell surface;endoplasmic reticulum;membrane;organelle lumen	catalytic activity;metal ion binding;protein binding	Pf00085, Pf01216, Pf07449, Pf13098, Pf13848	76299	ENSMUSG00000028343.10	4	Erp44
High	Master Protein	Q9R0Q7	Prostaglandin E synthase 3 OS=Mus musculus OX=10090 GN=Ptges3 PE=1 SV=1	6.94	19	2	4	2	1	160	18.7	4.55	6.89	2	cell organization and biogenesis;cell proliferation;metabolic process;regulation of biological process;response to stimulus	cytoplasm;cytosol;nucleus	catalytic activity;protein binding	Pf04969	56351; 100043508; 102641464	ENSMUSG00000071072.12	10; 6	Ptges3; Gm9769; Ptges3-ps; LOC100048119; LOC102641464		Metabolic pathways; Arachidonic acid metabolism
High	Master Protein	Q61245	Collagen alpha-1(XI) chain OS=Mus musculus OX=10090 GN=Col11a1 PE=1 SV=2	6.929	1	2	3	2	1	1804	180.9	5.21	0	2	cell differentiation;cell organization and biogenesis;metabolic process;response to stimulus	extracellular	metal ion binding;structural molecule activity	Pf01391, Pf01410, Pf02210, Pf13385	12814	ENSMUSG00000027966.20	3	Col11a1	Focal Adhesion; Focal Adhesion-PI3K-Akt-mTOR-signaling pathway	Protein digestion and absorption
High	Master Protein	P17751	Triosephosphate isomerase OS=Mus musculus OX=10090 GN=Tpi1 PE=1 SV=4	6.866	9	2	2	2	1	299	32.2	5.74	2.27	2	development;metabolic process	cytosol;nucleus	catalytic activity;protein binding	Pf00121	21991	ENSMUSG00000023456.14	6	Tpi1	Fatty Acid Beta Oxidation; Glycolysis and Gluconeogenesis	Metabolic pathways; Biosynthesis of amino acids; Glycolysis / Gluconeogenesis; Inositol phosphate metabolism; Carbon metabolism; Fructose and mannose metabolism
High	Master Protein	P35979	60S ribosomal protein L12 OS=Mus musculus OX=10090 GN=Rpl12 PE=1 SV=2	6.821	15	2	5	2	1	165	17.8	9.42	5.78	2	cell organization and biogenesis;metabolic process	cytoplasm;membrane;nucleus;ribosome	protein binding;RNA binding;structural molecule activity	Pf00298, Pf03946	269261	ENSMUSG00000038900.17	2	Rpl12	Cytoplasmic Ribosomal Proteins; mRNA processing	Ribosome
High	Master Protein	Q8R2Y8	Peptidyl-tRNA hydrolase 2, mitochondrial OS=Mus musculus OX=10090 GN=Ptrh2 PE=1 SV=1	6.762	12	1	1	1	1	181	19.5	7.42	2.78	1	regulation of biological process	cytosol;membrane;mitochondrion	catalytic activity	Pf01981	217057	ENSMUSG00000072582.9	11	Ptrh2
High	Master Protein	Q8JZQ9	Eukaryotic translation initiation factor 3 subunit B OS=Mus musculus OX=10090 GN=Eif3b PE=1 SV=1	6.748	2	2	3	2	1	803	91.3	5.02	1.86	2	metabolic process;regulation of biological process	cytoplasm	protein binding;RNA binding	Pf00076, Pf08662, Pf13893, Pf14259	27979	ENSMUSG00000056076.13	5	Eif3b	IL-2 Signaling Pathway; Translation Factors; mRNA processing	RNA transport
High	Master Protein	Q99JI6	Ras-related protein Rap-1b OS=Mus musculus OX=10090 GN=Rap1b PE=1 SV=2	6.697	14	2	5	2	1	184	20.8	5.78	7.43	2	cell proliferation;regulation of biological process;response to stimulus	cytoplasm;cytosol;membrane	catalytic activity;nucleotide binding;protein binding	Pf00009, Pf00071, Pf08477	215449	ENSMUSG00000052681.8	10	Rap1b	Chemokine signaling pathway; Signaling of Hepatocyte Growth Factor Receptor; Integrin-mediated Cell Adhesion; MAPK signaling pathway; Focal Adhesion	Leukocyte transendothelial migration; MAPK signaling pathway; Pancreatic secretion; Ras signaling pathway; Focal adhesion; Long-term potentiation; Chemokine signaling pathway; Platelet activation; Neurotrophin signaling pathway; Rap1 signaling pathway; cAMP signaling pathway; Renal cell carcinoma
High	Master Protein	P29758	Ornithine aminotransferase, mitochondrial OS=Mus musculus OX=10090 GN=Oat PE=1 SV=1	6.653	10	3	4	3	1	439	48.3	6.62	2.84	3	cell organization and biogenesis;metabolic process	cytoplasm;mitochondrion;organelle lumen	catalytic activity;protein binding	Pf00202	18242	ENSMUSG00000030934.9	7	Oat		Arginine and proline metabolism; Metabolic pathways
High	Master Protein	P18572	Basigin OS=Mus musculus OX=10090 GN=Bsg PE=1 SV=2	6.604	7	2	3	2	1	389	42.4	5.85	7.2	2	cell organization and biogenesis;response to stimulus	membrane;mitochondrion	protein binding	Pf00047, Pf07679, Pf13895, Pf13927	12215	ENSMUSG00000023175.15	10	Bsg	Matrix Metalloproteinases
High	Master Protein	Q9D8L3	Isoform of Q62186, Signal sequence receptor, delta OS=Mus musculus OX=10090 GN=Ssr4 PE=1 SV=1	6.519	14	2	3	2	1	173	19	5.78	3.47	2		endoplasmic reticulum;membrane		Pf05404	20832	ENSMUSG00000002014.12	X	Ssr4
High	Master Protein	Q61543	Golgi apparatus protein 1 OS=Mus musculus OX=10090 GN=Glg1 PE=1 SV=1	6.492	2	2	4	2	1	1175	133.6	6.84	2.44	2	regulation of biological process	Golgi;membrane	protein binding	Pf00839	20340	ENSMUSG00000003316.14	8	Glg1	TNF-alpha NF-kB Signaling Pathway	Cell adhesion molecules (CAMs)
High	Master Protein	P99027	60S acidic ribosomal protein P2 OS=Mus musculus OX=10090 GN=Rplp2 PE=1 SV=3	6.491	30	2	2	2	1	115	11.6	4.54	2.01	2	metabolic process	membrane;ribosome	structural molecule activity	Pf00428	67186	ENSMUSG00000025508.13	7	Rplp2	Cytoplasmic Ribosomal Proteins	Ribosome
High	Master Protein	Q9CPQ8	ATP synthase subunit g, mitochondrial OS=Mus musculus OX=10090 GN=Atp5mg PE=1 SV=1	6.481	33	2	4	2	1	103	11.4	9.74	4.59	2	metabolic process;transport	membrane;mitochondrion	catalytic activity;transporter activity	Pf04718	27425	ENSMUSG00000038717.8	9	Atp5l	Electron Transport Chain; Oxidative phosphorylation	Metabolic pathways; Oxidative phosphorylation
High	Master Protein	P62754	40S ribosomal protein S6 OS=Mus musculus OX=10090 GN=Rps6 PE=1 SV=1	6.434	11	2	3	2	1	249	28.7	10.84	6.14	2	cell death;cell differentiation;cell proliferation;metabolic process;regulation of biological process;response to stimulus	cytoplasm;membrane;nucleus;ribosome	protein binding;RNA binding;structural molecule activity	Pf01092	667739; 20104; 105244208	ENSMUSG00000028495.14	2; 4	Rps6-ps4; Rps6; LOC105244208	Focal Adhesion-PI3K-Akt-mTOR-signaling pathway; Cytoplasmic Ribosomal Proteins; mRNA processing	mTOR signaling pathway; Ribosome; Insulin signaling pathway; Proteoglycans in cancer; HIF-1 signaling pathway; PI3K-Akt signaling pathway; EGFR tyrosine kinase inhibitor resistance
High	Master Protein	Q9D1M7	Peptidyl-prolyl cis-trans isomerase FKBP11 OS=Mus musculus OX=10090 GN=Fkbp11 PE=1 SV=1	6.422	14	2	3	2	1	201	22.1	9.36	2.47	2	metabolic process	cytoplasm;membrane	catalytic activity	Pf00254	66120	ENSMUSG00000003355.6	15	Fkbp11
High	Master Protein	P40124	Adenylyl cyclase-associated protein 1 OS=Mus musculus OX=10090 GN=Cap1 PE=1 SV=4	6.418	6	2	4	2	1	474	51.5	7.52	5	2	cell organization and biogenesis;cellular component movement;regulation of biological process;response to stimulus;transport	cytoplasm;cytoskeleton;cytosol;extracellular;membrane	protein binding	Pf01213, Pf07986, Pf08603	12331	ENSMUSG00000028656.14	4	Cap1	Insulin Signaling
High	Master Protein	P14131	40S ribosomal protein S16 OS=Mus musculus OX=10090 GN=Rps16 PE=1 SV=4	6.335	17	2	2	2	1	146	16.4	10.21	0	2	metabolic process	membrane;ribosome	RNA binding;structural molecule activity	Pf00380	100039355; 20055	ENSMUSG00000037563.15	5; 7	Rps16-ps2; Rps16	Cytoplasmic Ribosomal Proteins	Ribosome
High	Master Protein	F6XI62	Isoform of P14148, 60S ribosomal protein L7 (Fragment) OS=Mus musculus OX=10090 GN=Rpl7 PE=1 SV=1	6.31	7	2	3	2	1	279	32.5	11.12	5.32	2				Pf00327, Pf08079		ENSMUSG00000043716.13	1
High	Master Protein	A0A087WQS2	Isoform of Q9CQC6, Basic leucine zipper and W2 domain-containing protein 1 OS=Mus musculus OX=10090 GN=Bzw1 PE=1 SV=1	6.281	6	1	1	1	1	451	51.2	6.95	4.43	1	metabolic process;regulation of biological process	cytoplasm;membrane	protein binding;RNA binding	Pf02020	66882	ENSMUSG00000051223.14	1	Bzw1
High	Master Protein	Q6IME9	Keratin, type II cytoskeletal 72 OS=Mus musculus OX=10090 GN=Krt72 PE=3 SV=1	6.268	4	2	11	1	1	520	56.7	7.4	13.52	2			catalytic activity;motor activity;protein binding;structural molecule activity	Pf00038, Pf01576, Pf09728, Pf12128, Pf13514	105866	ENSMUSG00000056605.6	15	Krt72; Krt72-ps
High	Master Protein	P56395	Cytochrome b5 OS=Mus musculus OX=10090 GN=Cyb5a PE=1 SV=2	6.131	9	1	2	1	1	134	15.2	5.07	1.74	1	metabolic process;response to stimulus;transport	cytosol;endoplasmic reticulum;membrane;mitochondrion	catalytic activity;metal ion binding;protein binding	Pf00173	109672	ENSMUSG00000024646.13	18	Cyb5; Cyb5a	Oxidation by Cytochrome P450
High	Master Protein	Q80YQ1	Isoform of P35441, Thrombospondin-1 OS=Mus musculus OX=10090 GN=Thbs1 PE=1 SV=1	6.116	2	2	7	2	1	1171	129.6	4.94	5.64	2	cell organization and biogenesis;cellular component movement;defense response;metabolic process;regulation of biological process;response to stimulus	cell surface;cytoplasm;endoplasmic reticulum;extracellular	metal ion binding;protein binding	Pf00090, Pf00093, Pf02210, Pf02412, Pf05735, Pf12947, Pf14828	21825	ENSMUSG00000040152.8	2	Thbs1	Focal Adhesion-PI3K-Akt-mTOR-signaling pathway; TGF Beta Signaling Pathway; Inflammatory Response Pathway; Focal Adhesion	p53 signaling pathway; MicroRNAs in cancer; Focal adhesion; Phagosome; Proteoglycans in cancer; TGF-beta signaling pathway; Rap1 signaling pathway; ECM-receptor interaction; PI3K-Akt signaling pathway; Malaria; Bladder cancer
High	Master Protein	Q8R1I1	Cytochrome b-c1 complex subunit 9 OS=Mus musculus OX=10090 GN=Uqcr10 PE=1 SV=1	6.084	27	1	3	1	1	64	7.4	9.19	7.83	1	cell organization and biogenesis;metabolic process;transport	membrane;mitochondrion	catalytic activity;transporter activity	Pf05365	66152	ENSMUSG00000059534.8	11	Uqcr10	Electron Transport Chain	Metabolic pathways; Huntington's disease; Non-alcoholic fatty liver disease (NAFLD); Oxidative phosphorylation; Parkinson's disease; Alzheimer's disease; Cardiac muscle contraction
High	Master Protein	P61979-2	Isoform of P61979, Isoform 2 of Heterogeneous nuclear ribonucleoprotein K OS=Mus musculus OX=10090 GN=Hnrnpk	6.084	4	1	1	1	1	464	51	5.33	3.05	1	metabolic process;regulation of biological process;response to stimulus	cytoplasm;cytosol;membrane;mitochondrion;nucleus;spliceosomal complex	DNA binding;protein binding;RNA binding	Pf00013, Pf08067, Pf13014, Pf13083	15387	ENSMUSG00000021546.17	13	Hnrnpk	mRNA processing	Herpes simplex infection; MicroRNAs in cancer; Spliceosome; Viral carcinogenesis
High	Master Protein	P26516	26S proteasome non-ATPase regulatory subunit 7 OS=Mus musculus OX=10090 GN=Psmd7 PE=1 SV=2	5.997	15	3	3	3	1	321	36.5	6.77	1.83	3	metabolic process	membrane;nucleus;proteasome	protein binding	Pf01398, Pf13012	17463	ENSMUSG00000039067.5	8	Psmd7	TNF-alpha NF-kB Signaling Pathway; Proteasome Degradation	Proteasome; Epstein-Barr virus infection
High	Master Protein	P50608	Fibromodulin OS=Mus musculus OX=10090 GN=Fmod PE=2 SV=1	5.934	5	2	8	2	1	376	43	6.04	8.75	2	cell organization and biogenesis	extracellular	protein binding	Pf12799, Pf13855, Pf14580	14264	ENSMUSG00000041559.7	1	Fmod
High	Master Protein	P61205	ADP-ribosylation factor 3 OS=Mus musculus OX=10090 GN=Arf3 PE=2 SV=2	5.913	6	1	4	1	1	181	20.6	7.43	5.62	1	regulation of biological process;response to stimulus;transport	cytoplasm;Golgi	catalytic activity;nucleotide binding;protein binding;signal transducer activity	Pf00025, Pf00071, Pf00503, Pf01926, Pf04670, Pf08477, Pf09439	11842	ENSMUSG00000051853.9	15	Arf3		Endocytosis
High	Master Protein	Q9Z2K1	Keratin, type I cytoskeletal 16 OS=Mus musculus OX=10090 GN=Krt16 PE=1 SV=3	5.908	6	3	3	1	1	469	51.6	5.2	1.75	3	cell differentiation;cell organization and biogenesis;cellular component movement;defense response;regulation of biological process;response to stimulus	cytoskeleton;nucleus	protein binding;structural molecule activity	Pf00038, Pf13514	16666	ENSMUSG00000053797.10	11	Krt16
High	Master Protein	Q3U3V1	Isoform of O88947, Coagulation factor X OS=Mus musculus OX=10090 GN=F10 PE=1 SV=1	5.901	2	1	10	1	1	493	55.2	5.64	19.87	1	coagulation;metabolic process;regulation of biological process	endoplasmic reticulum;extracellular;membrane	catalytic activity;metal ion binding;protein binding	Pf00008, Pf00089, Pf00594, Pf13365, Pf14670	14058	ENSMUSG00000031444.16	8	F10	Complement and Coagulation Cascades; Blood Clotting Cascade
High	Master Protein	P47754	F-actin-capping protein subunit alpha-2 OS=Mus musculus OX=10090 GN=Capza2 PE=1 SV=3	5.853	9	2	5	1	1	286	32.9	5.85	5.16	2	cell organization and biogenesis;regulation of biological process	cytoskeleton;membrane	protein binding	Pf01267	12343	ENSMUSG00000015733.13	6	Capza2		Endocytosis
High	Master Protein	P68510	14-3-3 protein eta OS=Mus musculus OX=10090 GN=Ywhah PE=1 SV=2	5.734	9	2	3	1	1	246	28.2	4.89	3.13	2	cell organization and biogenesis;metabolic process;regulation of biological process;response to stimulus;transport	cytoplasm;cytosol;membrane	protein binding	Pf00244	22629	ENSMUSG00000018965.11	5	Ywhah	Calcium Regulation in the Cardiac Cell; Myometrial Relaxation and Contraction Pathways; Alpha6-Beta4 Integrin Signaling Pathway; TNF-alpha NF-kB Signaling Pathway	Epstein-Barr virus infection; Hippo signaling pathway; Oocyte meiosis; Cell cycle; PI3K-Akt signaling pathway; Viral carcinogenesis
High	Master Protein	Q9D8E6	60S ribosomal protein L4 OS=Mus musculus OX=10090 GN=Rpl4 PE=1 SV=3	5.724	6	2	2	2	1	419	47.1	11	1.93	2	metabolic process;regulation of biological process	cytoplasm;endoplasmic reticulum;membrane;nucleus;ribosome	protein binding;RNA binding;structural molecule activity	Pf00573, Pf14374	67891	ENSMUSG00000032399.8	9	Rpl4	Cytoplasmic Ribosomal Proteins; TNF-alpha NF-kB Signaling Pathway	Ribosome
High	Master Protein	P62855	40S ribosomal protein S26 OS=Mus musculus OX=10090 GN=Rps26 PE=1 SV=3	5.654	23	2	3	2	1	115	13	11	4.03	2	metabolic process;regulation of biological process	membrane;ribosome	protein binding;RNA binding;structural molecule activity	Pf01283	27370; 100042812	ENSMUSG00000025362.6	10; 8	Rps26; Rps26-ps1	Cytoplasmic Ribosomal Proteins	Ribosome
High	Master Protein	Q9D8W5	26S proteasome non-ATPase regulatory subunit 12 OS=Mus musculus OX=10090 GN=Psmd12 PE=1 SV=4	5.613	3	1	1	1	1	456	52.9	7.06	2.86	1	metabolic process	cytoplasm;membrane;proteasome	protein binding	Pf01399	66997	ENSMUSG00000020720.13	11	Psmd12	TNF-alpha NF-kB Signaling Pathway; Proteasome Degradation	Proteasome; Epstein-Barr virus infection
High	Master Protein	O54734	Dolichyl-diphosphooligosaccharide--protein glycosyltransferase 48 kDa subunit OS=Mus musculus OX=10090 GN=Ddost PE=1 SV=2	5.592	7	3	7	3	1	441	49	5.83	1.71	3	metabolic process;response to stimulus	endoplasmic reticulum;membrane	catalytic activity	Pf03345	13200	ENSMUSG00000028757.4	4	Ddost		Metabolic pathways; N-Glycan biosynthesis; Protein processing in endoplasmic reticulum
High	Master Protein	Q8VHX6	Filamin-C OS=Mus musculus OX=10090 GN=Flnc PE=1 SV=3	5.56	1	3	3	2	1	2726	290.9	5.95	0	3		cytoplasm;cytoskeleton;cytosol;membrane	protein binding	Pf00307, Pf00630	68794	ENSMUSG00000068699.12	6	Flnc		MAPK signaling pathway; Focal adhesion; Proteoglycans in cancer; Salmonella infection
High	Master Protein	Q60597-3	Isoform of Q60597, Isoform 3 of 2-oxoglutarate dehydrogenase, mitochondrial OS=Mus musculus OX=10090 GN=Ogdh	5.551	3	2	2	2	1	1038	118.1	6.87	1.68	2	cellular component movement;metabolic process	mitochondrion	catalytic activity;metal ion binding;protein binding	Pf00676, Pf02779	18293		11	Ogdh	Tryptophan metabolism; TCA Cycle; Amino Acid metabolism
High	Master Protein	P35980	60S ribosomal protein L18 OS=Mus musculus OX=10090 GN=Rpl18 PE=1 SV=3	5.529	7	1	3	1	1	188	21.6	11.78	6.83	1	metabolic process	cytoplasm;cytosol;endoplasmic reticulum;membrane;nucleus;ribosome	RNA binding;structural molecule activity	Pf00828	19899	ENSMUSG00000059070.16	7	Rpl18	Cytoplasmic Ribosomal Proteins	Ribosome
High	Master Protein	Q9QZQ8	Core histone macro-H2A.1 OS=Mus musculus OX=10090 GN=H2afy PE=1 SV=3	5.464	5	1	2	1	1	372	39.7	9.8	2.65	1	cell organization and biogenesis;regulation of biological process	chromosome;nucleus	DNA binding;enzyme regulator activity;protein binding	Pf00125, Pf01661	26914	ENSMUSG00000015937.14	13	H2afy		Alcoholism; Systemic lupus erythematosus
High	Master Protein	Q91VR2	ATP synthase subunit gamma, mitochondrial OS=Mus musculus OX=10090 GN=Atp5f1c PE=1 SV=1	5.408	11	3	5	3	1	298	32.9	9.01	1.65	3	metabolic process;transport	membrane;mitochondrion	catalytic activity;RNA binding;transporter activity	Pf00231	11949	ENSMUSG00000025781.14	2	Atp5c1	Electron Transport Chain	Metabolic pathways; Huntington's disease; Oxidative phosphorylation; Parkinson's disease; Alzheimer's disease
High	Master Protein	P28653	Biglycan OS=Mus musculus OX=10090 GN=Bgn PE=1 SV=1	5.376	9	2	2	2	1	369	41.6	7.27	2.16	2	metabolic process;regulation of biological process;response to stimulus	cell surface;cytoplasm;extracellular;membrane	enzyme regulator activity;protein binding	Pf01462, Pf12799, Pf13855, Pf14580	12111	ENSMUSG00000031375.17	X	Bgn
High	Master Protein	Q9JHJ0	Tropomodulin-3 OS=Mus musculus OX=10090 GN=Tmod3 PE=1 SV=1	5.338	9	2	2	2	1	352	39.5	5.14	3.16	2	cell organization and biogenesis;regulation of biological process	cytoplasm;cytoskeleton	protein binding	Pf03250	50875	ENSMUSG00000058587.8	9	Tmod3
High	Master Protein	A6ZI44	Isoform of P05064, Fructose-bisphosphate aldolase OS=Mus musculus OX=10090 GN=Aldoa PE=1 SV=1	5.274	3	1	1	1	1	418	45.1	7.91	2.44	1	cellular homeostasis;metabolic process;regulation of biological process	cytoplasm;cytoskeleton;cytosol;membrane;mitochondrion;nucleus	catalytic activity;protein binding;RNA binding	Pf00274	11674	ENSMUSG00000030695.14	7	Aldoa	Glycolysis and Gluconeogenesis
High	Master Protein	Q99JR1	Sideroflexin-1 OS=Mus musculus OX=10090 GN=Sfxn1 PE=1 SV=3	5.244	4	1	2	1	1	322	35.6	9.23	5.65	1	cell differentiation;transport	membrane;mitochondrion	transporter activity	Pf03820	14057	ENSMUSG00000021474.8	13	Sfxn1
High	Master Protein	Q66JS6	Eukaryotic translation initiation factor 3 subunit J-B OS=Mus musculus OX=10090 GN=Eif3j2 PE=1 SV=1	5.225	10	2	3	2	1	263	29.5	4.81	2.4	2	metabolic process	cytoplasm	RNA binding	Pf08597	78655; 100042807	ENSMUSG00000043424.10	2; 18	Eif3j1; Eif3j2	Translation Factors	RNA transport
High	Master Protein	Q8BFY9	Transportin-1 OS=Mus musculus OX=10090 GN=Tnpo1 PE=1 SV=2	5.192	1	1	3	1	1	898	102.3	4.98	8.08	1	transport	cytoplasm;membrane;nucleus	protein binding;RNA binding;transporter activity	Pf03810, Pf13513	238799	ENSMUSG00000009470.16	13	Tnpo1
High	Master Protein	Q80V26	Inositol monophosphatase 3 OS=Mus musculus OX=10090 GN=Impad1 PE=1 SV=1	5.099	4	1	2	1	1	356	38.6	6.47	5.58	1	metabolic process	cytosol;Golgi;membrane;nucleus	catalytic activity;metal ion binding	Pf00459	242291	ENSMUSG00000066324.2	4	Impad1		Metabolic pathways; Sulfur metabolism; Inositol phosphate metabolism; Phosphatidylinositol signaling system
High	Master Protein	Q02819	Nucleobindin-1 OS=Mus musculus OX=10090 GN=Nucb1 PE=1 SV=2	5.095	3	1	1	1	1	459	53.4	5.07	2.24	1	regulation of biological process;response to stimulus	cytoplasm;endoplasmic reticulum;endosome;extracellular;Golgi;membrane;nucleus	DNA binding;metal ion binding;protein binding		18220	ENSMUSG00000030824.17	7	Nucb1
High	Master Protein	A8DUK4	Beta-globin OS=Mus musculus OX=10090 GN=Hbb-bs PE=1 SV=1	5.061	13	2	12	2	1	147	15.7	7.69	27.75	2	regulation of biological process;transport		antioxidant activity;catalytic activity;metal ion binding;protein binding;transporter activity	Pf00042	100503605; 101488143; 15129	ENSMUSG00000073940.3; ENSMUSG00000052305.6	7	Beta-s; Hbb-bs; Hbb-bt; Hbb-b1		African trypanosomiasis; Malaria
High	Master Protein	E9Q3T0	Predicted pseudogene 10073 OS=Mus musculus OX=10090 GN=Gm10073 PE=1 SV=1	4.992	14	1	3	1	1	114	11.4	4.36	8.07	1	metabolic process;regulation of biological process	ribosome	enzyme regulator activity;structural molecule activity	Pf00428		ENSMUSG00000060019.5	8
High	Master Protein	Q9CQW9	Interferon-induced transmembrane protein 3 OS=Mus musculus OX=10090 GN=Ifitm3 PE=1 SV=1	4.982	15	1	2	1	1	137	14.9	7.4	5.65	1	defense response;regulation of biological process;response to stimulus;transport	cell surface;cytoplasm;endoplasmic reticulum;endosome;membrane;nucleus;vacuole		Pf04505	66141	ENSMUSG00000025492.6	7	Ifitm3
High	Master Protein	A0A0R4J0Z1	Isoform of P08003, Protein disulfide-isomerase A4 OS=Mus musculus OX=10090 GN=Pdia4 PE=1 SV=1	4.941	6	2	4	2	1	641	72.3	5.22	5.3	2	cellular homeostasis;metabolic process;regulation of biological process;response to stimulus	cell surface;endoplasmic reticulum;organelle lumen	catalytic activity;metal ion binding;RNA binding	Pf00085, Pf01216, Pf13098, Pf13848, Pf13905	12304	ENSMUSG00000025823.9	6	Pdia4		Thyroid hormone synthesis; Protein processing in endoplasmic reticulum
High	Master Protein	P48678	Prelamin-A/C OS=Mus musculus OX=10090 GN=Lmna PE=1 SV=2	4.933	4	2	2	2	1	665	74.2	6.98	3.79	2	cell organization and biogenesis;regulation of biological process;response to stimulus;transport	membrane;nucleus	protein binding;structural molecule activity	Pf00038, Pf00932, Pf12128	16905	ENSMUSG00000028063.15	3	Lmna	Adipogenesis genes; FAS pathway and Stress induction of HSP regulation	Hypertrophic cardiomyopathy (HCM); Arrhythmogenic right ventricular cardiomyopathy (ARVC); Dilated cardiomyopathy; Apoptosis
High	Master Protein	B2RXS4	Plexin-B2 OS=Mus musculus OX=10090 GN=Plxnb2 PE=1 SV=1	4.895	2	2	2	2	1	1842	206.1	5.87	2.23	2	cell proliferation;development;regulation of biological process;response to stimulus	cell surface;membrane	protein binding;receptor activity;signal transducer activity	Pf01403, Pf01437, Pf01833, Pf08337	140570	ENSMUSG00000036606.16	15	Plxnb2		Axon guidance
High	Master Protein	A0A286YDF5	Isoform of Q69ZN7, Myoferlin OS=Mus musculus OX=10090 GN=Myof PE=1 SV=1	4.889	1	1	1	1	1	2061	234.4	6.14	2.32	1
High	Master Protein	P11087	Collagen alpha-1(I) chain OS=Mus musculus OX=10090 GN=Col1a1 PE=1 SV=4	4.831	1	2	4	2	1	1453	137.9	5.85	6.31	2	cell communication;cell differentiation;cell organization and biogenesis;metabolic process;regulation of biological process;response to stimulus;transport	cytoplasm;endoplasmic reticulum;extracellular;Golgi	metal ion binding;protein binding;structural molecule activity	Pf00093, Pf01391, Pf01410	12842	ENSMUSG00000001506.10	11	Col1a1	Focal Adhesion-PI3K-Akt-mTOR-signaling pathway; Osteoblast; Dysregulated miRNA Targeting in Insulin/PI3K-AKT Signaling; Inflammatory Response Pathway; Focal Adhesion	AGE-RAGE signaling pathway in diabetic complications; Focal adhesion; Protein digestion and absorption; Platelet activation; Proteoglycans in cancer; ECM-receptor interaction; PI3K-Akt signaling pathway; Amoebiasis
High	Master Protein	E9Q0F0	Keratin 78 OS=Mus musculus OX=10090 GN=Krt78 PE=1 SV=1	4.816	1	1	4	1	1	1068	112.2	7.97	12.59	1	cell organization and biogenesis;cellular component movement;metabolic process;regulation of biological process;transport	cytoskeleton;Golgi;membrane	catalytic activity;motor activity;protein binding;structural molecule activity;transporter activity	Pf00038, Pf01576, Pf02050, Pf02321, Pf02403, Pf03280, Pf03938, Pf04111, Pf04156, Pf04740, Pf04977, Pf05008, Pf05103, Pf05335, Pf05483, Pf05557, Pf05622, Pf05642, Pf05667, Pf05911, Pf06013, Pf06133, Pf06160, Pf06810, Pf07321, Pf07926, Pf08614, Pf09606, Pf09726, Pf09731, Pf09755, Pf11559, Pf11932, Pf12128, Pf12325, Pf12329, Pf12795, Pf13514, Pf13851, Pf14362, Pf15070, Pf15397	332131	ENSMUSG00000050463.8	15	Krt78
High	Master Protein	Q9QUI0	Transforming protein RhoA OS=Mus musculus OX=10090 GN=Rhoa PE=1 SV=1	4.735	10	2	2	2	1	193	21.8	6.1	1.75	2	cell differentiation;cell division;cell organization and biogenesis;cellular component movement;metabolic process;regulation of biological process;response to stimulus	cytoplasm;cytoskeleton;cytosol;endosome;membrane;mitochondrion;nucleus	catalytic activity;nucleotide binding;protein binding	Pf00025, Pf00071, Pf08477	11848	ENSMUSG00000007815.13	9	Rhoa	Wnt Signaling Pathway NetPath; Alpha6-Beta4 Integrin Signaling Pathway; G13 Signaling Pathway; Focal Adhesion; Wnt Signaling in Kidney Disease; Chemokine signaling pathway; Wnt Signaling Pathway and Pluripotency; Regulation of Actin Cytoskeleton; Wnt Signaling Pathway; G Protein Signaling Pathways; Spinal Cord Injury; MicroRNAs in Cardiomyocyte Hypertrophy	Oxytocin signaling pathway; Leukocyte transendothelial migration; Endocytosis; mTOR signaling pathway; Wnt signaling pathway; T cell receptor signaling pathway; Phospholipase D signaling pathway; Regulation of actin cytoskeleton; Pancreatic secretion; MicroRNAs in cancer; Ras signaling pathway; Focal adhesion; NOD-like receptor signaling pathway; Chemokine signaling pathway; Platelet activation; …
High	Master Protein	P43277	Histone H1.3 OS=Mus musculus OX=10090 GN=Hist1h1d PE=1 SV=2	4.693	10	3	3	2	1	221	22.1	11.03	4.38	3	cell organization and biogenesis;metabolic process;regulation of biological process	chromosome;nucleus	DNA binding;protein binding;RNA binding	Pf00538	14957	ENSMUSG00000052565.6	13	Hist1h1d
High	Master Protein	P97855	Ras GTPase-activating protein-binding protein 1 OS=Mus musculus OX=10090 GN=G3bp1 PE=1 SV=1	4.667	3	1	2	1	1	465	51.8	5.59	5.43	1	metabolic process;regulation of biological process;transport	cytoplasm;cytosol;membrane;nucleus	catalytic activity;DNA binding;nucleotide binding;protein binding;RNA binding	Pf00076, Pf02136, Pf13893, Pf14259	27041	ENSMUSG00000018583.5	11	G3bp1	mRNA processing
High	Master Protein	Q9CZ13	Cytochrome b-c1 complex subunit 1, mitochondrial OS=Mus musculus OX=10090 GN=Uqcrc1 PE=1 SV=2	4.586	8	3	4	3	1	480	52.8	6.21	1.7	3	metabolic process;response to stimulus;transport	cytosol;membrane;mitochondrion	catalytic activity;metal ion binding;protein binding	Pf00675, Pf05193, Pf08367	22273	ENSMUSG00000025651.14; ENSMUSG00000107235.3	9; CHR_MG117_PATCH	Uqcrc1	Electron Transport Chain	Metabolic pathways; Huntington's disease; Non-alcoholic fatty liver disease (NAFLD); Oxidative phosphorylation; Parkinson's disease; Alzheimer's disease; Cardiac muscle contraction
High	Master Protein	Q8BGQ7	Alanine--tRNA ligase, cytoplasmic OS=Mus musculus OX=10090 GN=Aars PE=1 SV=1	4.582	3	2	2	2	1	968	106.8	5.67	2.17	2	metabolic process;regulation of biological process	cytoplasm;cytosol;membrane;mitochondrion	catalytic activity;metal ion binding;nucleotide binding;protein binding;RNA binding	Pf01411, Pf02272, Pf07973	234734	ENSMUSG00000031960.14	8	Aars		Aminoacyl-tRNA biosynthesis
High	Master Protein	Q3TLP8	Isoform of P63001, RAS-related C3 botulinum substrate 1, isoform CRA_a OS=Mus musculus OX=10090 GN=Rac1 PE=1 SV=1	4.577	13	2	2	2	1	211	23.4	8.69	3.14	2	cell communication;cell differentiation;cell organization and biogenesis;cell proliferation;cellular component movement;regulation of biological process;response to stimulus;transport	cytoplasm;cytosol;membrane;nucleus	catalytic activity;nucleotide binding;protein binding	Pf00025, Pf00071, Pf08477	19353	ENSMUSG00000001847.14	5	Rac1	Robo4 and VEGF Signaling Pathways Crosstalk; MicroRNAs in Cardiomyocyte Hypertrophy; Wnt Signaling Pathway NetPath; MAPK signaling pathway; Wnt Signaling Pathway; IL-3 Signaling Pathway; G13 Signaling Pathway; Focal Adhesion; Integrin-mediated Cell Adhesion; Chemokine signaling pathway; Microglia Pathogen Phagocytosis Pathway; EGFR1 Signaling Pathway; Regulation of Actin Cytoskeleton; Alpha6-Beta…
High	Master Protein	P49182	Heparin cofactor 2 OS=Mus musculus OX=10090 GN=Serpind1 PE=1 SV=1	4.505	3	1	1	1	1	478	54.5	7.34	2.01	1	coagulation;regulation of biological process	extracellular	enzyme regulator activity	Pf00079	15160	ENSMUSG00000022766.12	16	Serpind1	Complement and Coagulation Cascades	Complement and coagulation cascades
High	Master Protein	Q8R5L1	Isoform of O35658, Complement component 1 Q subcomponent-binding protein, mitochondrial OS=Mus musculus OX=10090 GN=C1qbp PE=1 SV=1	4.498	7	1	2	1	1	279	31	4.87	2.82	1	cell death;cell organization and biogenesis;defense response;metabolic process;regulation of biological process;response to stimulus	cell surface;cytoplasm;cytosol;extracellular;membrane;mitochondrion;nucleus;organelle lumen	protein binding;RNA binding	Pf02330	12261	ENSMUSG00000018446.8	11	C1qbp		Herpes simplex infection
High	Master Protein	P45376	Aldose reductase OS=Mus musculus OX=10090 GN=Akr1b1 PE=1 SV=3	4.455	4	1	1	1	1	316	35.7	7.18	2.39	1	metabolic process;regulation of biological process;response to stimulus	cytoplasm;cytosol;vacuole	catalytic activity	Pf00248	11677	ENSMUSG00000001642.18	6	Akr1b3	Polyol pathway; Metapathway biotransformation	Metabolic pathways; Glycerolipid metabolism; Fructose and mannose metabolism; Pentose and glucuronate interconversions; Galactose metabolism
High	Master Protein	P97807	Fumarate hydratase, mitochondrial OS=Mus musculus OX=10090 GN=Fh PE=1 SV=3	4.398	3	1	1	1	1	507	54.3	9.04	2.03	1	metabolic process	cytoplasm;mitochondrion	catalytic activity	Pf00206, Pf10415	14194	ENSMUSG00000026526.14	1	Fh1	TCA Cycle; Amino Acid metabolism	Pyruvate metabolism; Citrate cycle (TCA cycle); Metabolic pathways; Pathways in cancer; Renal cell carcinoma; Carbon metabolism
High	Master Protein	Q04857	Collagen alpha-1(VI) chain OS=Mus musculus OX=10090 GN=Col6a1 PE=1 SV=1	4.383	2	2	2	2	1	1025	108.4	5.36	3.48	2	cell differentiation;cell organization and biogenesis;response to stimulus	extracellular;membrane	protein binding	Pf00092, Pf01391, Pf13519, Pf13768	12833	ENSMUSG00000001119.7	10	Col6a1		Focal adhesion; Protein digestion and absorption; ECM-receptor interaction; PI3K-Akt signaling pathway
High	Master Protein	A0A0G2JEA5	Predicted gene 43738 OS=Mus musculus OX=10090 GN=Gm43738 PE=4 SV=1	4.38	2	1	1	1	1	862	95.2	7.21	3.04	1	metabolic process		protein binding	Pf00018, Pf00348, Pf02759, Pf07653, Pf14604		ENSMUSG00000105204.1	3
High	Master Protein	P11438	Lysosome-associated membrane glycoprotein 1 OS=Mus musculus OX=10090 GN=Lamp1 PE=1 SV=2	4.343	3	1	2	1	1	406	43.8	8.4	4.43	1	cell death;regulation of biological process;response to stimulus;transport	cell surface;cytoplasm;cytosol;endosome;membrane;vacuole	protein binding	Pf01299	16783	ENSMUSG00000031447.7	8	Lamp1		Tuberculosis; Lysosome; Phagosome
High	Master Protein	P62196	26S proteasome regulatory subunit 8 OS=Mus musculus OX=10090 GN=Psmc5 PE=1 SV=1	4.339	3	1	1	1	1	406	45.6	7.55	0	1	metabolic process;regulation of biological process;response to stimulus	cytoplasm;membrane;nucleus;proteasome	catalytic activity;nucleotide binding;protein binding;RNA binding	Pf00004, Pf00910, Pf01057, Pf01078, Pf05496, Pf06068, Pf06414, Pf07724, Pf07726, Pf07728, Pf13191, Pf13207, Pf13401	19184	ENSMUSG00000020708.12	11	Psmc5	Proteasome Degradation	Proteasome; Epstein-Barr virus infection
High	Master Protein	Q9DCT2	NADH dehydrogenase [ubiquinone] iron-sulfur protein 3, mitochondrial OS=Mus musculus OX=10090 GN=Ndufs3 PE=1 SV=2	4.333	5	1	2	1	1	263	30.1	7.17	3.92	1	metabolic process;regulation of biological process;transport	membrane;mitochondrion	catalytic activity	Pf00329	68349	ENSMUSG00000005510.9; ENSMUSG00000111727.1	2; CHR_MG191_PATCH	Ndufs3	Oxidative phosphorylation; Electron Transport Chain	Metabolic pathways; Huntington's disease; Non-alcoholic fatty liver disease (NAFLD); Oxidative phosphorylation; Parkinson's disease; Alzheimer's disease
High	Master Protein	Q61990	Poly(rC)-binding protein 2 OS=Mus musculus OX=10090 GN=Pcbp2 PE=1 SV=1	4.32	7	2	3	2	1	362	38.2	6.79	0	2	defense response;metabolic process;regulation of biological process;response to stimulus	cytoplasm;cytosol;membrane;nucleus	DNA binding;protein binding;RNA binding	Pf00013, Pf13014	18521	ENSMUSG00000056851.13	15	Pcbp2	mRNA processing
High	Master Protein	G5E899	Isoform of P22777, Plasminogen activator inhibitor 1 OS=Mus musculus OX=10090 GN=Serpine1 PE=1 SV=1	4.304	5	2	2	2	1	402	45	6.47	1.9	2	defense response;regulation of biological process;response to stimulus	cytoplasm;extracellular	enzyme regulator activity;protein binding	Pf00079	18787	ENSMUSG00000037411.10	5	Serpine1	Complement and Coagulation Cascades; TGF Beta Signaling Pathway; Blood Clotting Cascade; Adipogenesis genes	AGE-RAGE signaling pathway in diabetic complications; Chagas disease (American trypanosomiasis); p53 signaling pathway; Hippo signaling pathway; Complement and coagulation cascades; HIF-1 signaling pathway
High	Master Protein	Q62470-2	Isoform of Q62470, Isoform 2 of Integrin alpha-3 OS=Mus musculus OX=10090 GN=Itga3	4.295	2	2	3	2	1	1068	118.8	6.81	1.65	2	cell organization and biogenesis;cellular component movement;regulation of biological process;response to stimulus	cell surface;membrane	protein binding	Pf01839, Pf08441, Pf13517	16400	ENSMUSG00000001507.16	11	Itga3	Primary Focal Segmental Glomerulosclerosis FSGS; Focal Adhesion; Focal Adhesion-PI3K-Akt-mTOR-signaling pathway; Integrin-mediated Cell Adhesion
High	Master Protein	P70670	Nascent polypeptide-associated complex subunit alpha, muscle-specific form OS=Mus musculus OX=10090 GN=Naca PE=1 SV=2	4.277	1	1	4	1	1	2187	220.4	9.35	6.35	1	cellular component movement;metabolic process;regulation of biological process;transport	cytoplasm;nucleus	DNA binding;protein binding	Pf01849	17938	ENSMUSG00000061315.14	10	Naca
High	Master Protein	Q9QXS1	Plectin OS=Mus musculus OX=10090 GN=Plec PE=1 SV=3	4.27	0	2	2	2	1	4691	533.9	5.96	1.94	2	cell organization and biogenesis;response to stimulus	cytoplasm;cytoskeleton;cytosol;membrane	protein binding;RNA binding;structural molecule activity	Pf00307, Pf00681, Pf03501, Pf07812, Pf11971	18810	ENSMUSG00000022565.15	15	Plec	Alpha6-Beta4 Integrin Signaling Pathway; EGFR1 Signaling Pathway
High	Master Protein	Q8BWY3	Eukaryotic peptide chain release factor subunit 1 OS=Mus musculus OX=10090 GN=Etf1 PE=1 SV=4	4.248	3	1	1	1	1	437	49	5.71	2.36	1	cell organization and biogenesis;metabolic process	cytoplasm	RNA binding	Pf03463, Pf03464, Pf03465	225363	ENSMUSG00000024360.7	18	Etf1	Translation Factors	mRNA surveillance pathway
High	Master Protein	Q3U962	Collagen alpha-2(V) chain OS=Mus musculus OX=10090 GN=Col5a2 PE=1 SV=1	4.235	1	1	2	1	1	1497	144.9	6.7	1.68	1	cell organization and biogenesis;regulation of biological process;response to stimulus	extracellular	metal ion binding;protein binding;structural molecule activity	Pf00093, Pf01391, Pf01410, Pf14828	12832	ENSMUSG00000026042.16	1	Col5a2	Focal Adhesion; Focal Adhesion-PI3K-Akt-mTOR-signaling pathway	Protein digestion and absorption
High	Master Protein	Q78XF5	Oligosaccharyltransferase complex subunit OSTC OS=Mus musculus OX=10090 GN=Ostc PE=1 SV=1	4.225	8	1	1	1	1	149	16.8	9.13	2.68	1	metabolic process	endoplasmic reticulum;membrane		Pf04756	66357	ENSMUSG00000041084.8	3	Ostc
High	Master Protein	P68040	Receptor of activated protein C kinase 1 OS=Mus musculus OX=10090 GN=Rack1 PE=1 SV=3	4.18	4	1	3	1	1	317	35.1	7.69	6.8	1	cell death;cell differentiation;cellular homeostasis;development;metabolic process;regulation of biological process;response to stimulus	cytoplasm;cytosol;membrane;mitochondrion;nucleus;ribosome	enzyme regulator activity;protein binding;receptor activity;RNA binding	Pf00400	14694	ENSMUSG00000020372.15	11	Gnb2l1; Rack1	IL-2 Signaling Pathway; TNF-alpha NF-kB Signaling Pathway; IL-3 Signaling Pathway	Measles
High	Master Protein	P60867	40S ribosomal protein S20 OS=Mus musculus OX=10090 GN=Rps20 PE=1 SV=1	4.149	10	1	4	1	1	119	13.4	9.94	1.92	1	metabolic process	cytoplasm;membrane;ribosome	RNA binding;structural molecule activity	Pf00338	67427	ENSMUSG00000028234.6	4	Rps20	mRNA processing; Cytoplasmic Ribosomal Proteins	Ribosome
High	Master Protein	P62849	40S ribosomal protein S24 OS=Mus musculus OX=10090 GN=Rps24 PE=1 SV=1	4.134	9	1	2	1	1	133	15.4	10.78	0	1	metabolic process	membrane;nucleus;ribosome	protein binding;RNA binding;structural molecule activity	Pf01282	20088; 102642752	ENSMUSG00000025290.16	14; 16	Rps24; LOC677113; LOC102642752	mRNA processing; Cytoplasmic Ribosomal Proteins	Ribosome
High	Master Protein	Q3U2G2	Isoform of Q61316, Heat shock 70 kDa protein 4 OS=Mus musculus OX=10090 GN=Hspa4 PE=1 SV=1	4.113	3	2	6	2	1	842	94.1	5.21	1.94	2	cell organization and biogenesis;regulation of biological process;response to stimulus;transport	cytoplasm;cytosol;nucleus	nucleotide binding;protein binding	Pf00012, Pf06723	15525	ENSMUSG00000020361.13	11	Hspa4		Antigen processing and presentation
High	Master Protein	Q9D0F3	Protein ERGIC-53 OS=Mus musculus OX=10090 GN=Lman1 PE=1 SV=1	4.086	2	1	3	1	1	517	57.8	6.34	4.3	1	cell organization and biogenesis;regulation of biological process;transport	endoplasmic reticulum;Golgi;membrane	metal ion binding;protein binding	Pf03388	70361	ENSMUSG00000041891.15	18	Lman1		Protein processing in endoplasmic reticulum
High	Master Protein	Q9WV91	Prostaglandin F2 receptor negative regulator OS=Mus musculus OX=10090 GN=Ptgfrn PE=1 SV=2	4.081	1	1	2	1	1	879	98.7	6.61	2.04	1	cell organization and biogenesis	cell surface;endoplasmic reticulum;Golgi;membrane		Pf07679	19221	ENSMUSG00000027864.9	3	Ptgfrn
High	Master Protein	P24369	Peptidyl-prolyl cis-trans isomerase B OS=Mus musculus OX=10090 GN=Ppib PE=1 SV=2	4.072	6	1	1	1	1	216	23.7	9.55	0	1	metabolic process;regulation of biological process	endoplasmic reticulum;membrane;nucleus;organelle lumen	catalytic activity;protein binding;RNA binding	Pf00160	19035	ENSMUSG00000032383.7	9	Ppib
High	Master Protein	Q8VDW0	ATP-dependent RNA helicase DDX39A OS=Mus musculus OX=10090 GN=Ddx39a PE=1 SV=1	4.063	6	2	2	1	1	427	49	5.68	1.69	2	metabolic process;regulation of biological process;response to stimulus;transport	cytoplasm;membrane;nucleus;spliceosomal complex	catalytic activity;nucleotide binding;protein binding;RNA binding	Pf00270, Pf00271, Pf14617	68278	ENSMUSG00000005481.18	8	Ddx39	mRNA processing
High	Master Protein	P43274	Histone H1.4 OS=Mus musculus OX=10090 GN=Hist1h1e PE=1 SV=2	4.05	11	3	3	2	1	219	22	11.11	1.91	3	cell organization and biogenesis;metabolic process;regulation of biological process	chromosome;nucleus	DNA binding;metal ion binding;nucleotide binding;protein binding;RNA binding	Pf00538	50709	ENSMUSG00000051627.2	13	Hist1h1e
High	Master Protein	P42125	Enoyl-CoA delta isomerase 1, mitochondrial OS=Mus musculus OX=10090 GN=Eci1 PE=1 SV=2	4.034	5	1	1	1	1	289	32.2	8.98	1.95	1	metabolic process	membrane;mitochondrion;organelle lumen	catalytic activity;protein binding	Pf00378	13177	ENSMUSG00000024132.5	17	Eci1	Mitochondrial LC-Fatty Acid Beta-Oxidation; Fatty Acid Beta Oxidation	Fatty acid degradation
High	Master Protein	Q8BVQ9	Isoform of P46471, 26S proteasome regulatory subunit 7 OS=Mus musculus OX=10090 GN=Psmc2 PE=1 SV=1	4.005	5	2	2	2	1	475	52.8	6.28	0	2	cell differentiation;metabolic process;regulation of biological process	cytoplasm;cytosol;membrane;nucleus;proteasome	catalytic activity;nucleotide binding;protein binding	Pf00004, Pf00158, Pf07724, Pf07726, Pf07728, Pf13191, Pf13401	19181	ENSMUSG00000028932.7	5	Psmc2	TNF-alpha NF-kB Signaling Pathway; Proteasome Degradation	Proteasome; Epstein-Barr virus infection
High	Master Protein	O35103	Osteomodulin OS=Mus musculus OX=10090 GN=Omd PE=2 SV=1	4.002	4	2	5	2	1	423	49.7	5.16	6.93	2	cell organization and biogenesis;regulation of biological process	extracellular	protein binding	Pf01462, Pf12799, Pf13855	27047	ENSMUSG00000048368.8	13	Omd
High	Master Protein	Q62261	Spectrin beta chain, non-erythrocytic 1 OS=Mus musculus OX=10090 GN=Sptbn1 PE=1 SV=2	3.996	1	1	1	1	1	2363	274.1	5.58	1.77	1	cell organization and biogenesis;metabolic process;regulation of biological process;transport	cytoplasm;cytoskeleton;membrane;nucleus	protein binding;RNA binding;structural molecule activity	Pf00169, Pf00307, Pf00435, Pf11971, Pf12128, Pf15410	20742	ENSMUSG00000020315.18	11	Spnb2; Sptbn1		Tight junction
High	Master Protein	Q8VEK3	Heterogeneous nuclear ribonucleoprotein U OS=Mus musculus OX=10090 GN=Hnrnpu PE=1 SV=1	3.941	2	1	6	1	1	800	87.9	6.24	11.77	1	cell differentiation;metabolic process;regulation of biological process;response to stimulus	cell surface;chromosome;cytoplasm;membrane;nucleus;spliceosomal complex	DNA binding;nucleotide binding;protein binding;RNA binding	Pf00622, Pf13671	51810	ENSMUSG00000039630.10; ENSMUSG00000111145.1	1; CHR_MG4281_PATCH	Hnrnpu	PluriNetWork; mRNA processing	Spliceosome
High	Master Protein	Q6PD26	GPI transamidase component PIG-S OS=Mus musculus OX=10090 GN=Pigs PE=1 SV=3	3.906	4	1	1	1	1	555	61.7	6.93	3.58	1	metabolic process	endoplasmic reticulum;membrane	catalytic activity	Pf10510	276846	ENSMUSG00000041958.10	11	Pigs		Glycosylphosphatidylinositol (GPI)-anchor biosynthesis; Metabolic pathways
High	Master Protein	E9PYL9	Predicted gene 10036 OS=Mus musculus OX=10090 GN=Gm10036 PE=3 SV=1	3.834	8	1	2	1	1	178	20.3	9.51	4.96	1	cell organization and biogenesis;metabolic process	ribosome	RNA binding;structural molecule activity	Pf00281, Pf00673		ENSMUSG00000058064.5	18
High	Master Protein	P49722	Proteasome subunit alpha type-2 OS=Mus musculus OX=10090 GN=Psma2 PE=1 SV=3	3.817	8	1	1	1	1	234	25.9	7.43	2.54	1	metabolic process	cytoplasm;cytosol;nucleus;proteasome	catalytic activity	Pf00227, Pf10584	19166	ENSMUSG00000015671.10	13	Psma2	Proteasome Degradation	Proteasome
High	Master Protein	Q61166	Microtubule-associated protein RP/EB family member 1 OS=Mus musculus OX=10090 GN=Mapre1 PE=1 SV=3	3.814	4	1	2	1	1	268	30	5.22	0	1	cell division;regulation of biological process	cytoplasm;cytoskeleton;Golgi	protein binding;RNA binding	Pf00307, Pf03271	13589	ENSMUSG00000027479.14	2	Mapre1
High	Master Protein	D3YYB0	Isoform of Q6ZWY3, 40S ribosomal protein S27 OS=Mus musculus OX=10090 GN=Rps27l PE=1 SV=1	3.78	12	1	3	1	1	105	11.8	8.48	4.04	1	cell organization and biogenesis;metabolic process;regulation of biological process;response to stimulus	nucleus;ribosome	enzyme regulator activity;metal ion binding;RNA binding;structural molecule activity;translation regulator activity	Pf01667	67941	ENSMUSG00000036781.13	9	Rps27l		Ribosome
High	Master Protein	Q3UXS0	Isoform of O35609, Secretory carrier-associated membrane protein OS=Mus musculus OX=10090 GN=Scamp3 PE=1 SV=1	3.773	5	1	1	1	1	350	38.6	7.64	1.87	1	response to stimulus;transport	membrane	protein binding	Pf04144	24045	ENSMUSG00000028049.15	3	Scamp3
High	Master Protein	P62281	40S ribosomal protein S11 OS=Mus musculus OX=10090 GN=Rps11 PE=1 SV=3	3.753	11	1	2	1	1	158	18.4	10.3	4.42	1	cell differentiation;metabolic process	cytoplasm;membrane;ribosome	RNA binding;structural molecule activity	Pf00366	27207	ENSMUSG00000003429.11	7	Rps11	mRNA processing; Cytoplasmic Ribosomal Proteins; TNF-alpha NF-kB Signaling Pathway	Ribosome
High	Master Protein	P26041	Moesin OS=Mus musculus OX=10090 GN=Msn PE=1 SV=3	3.738	6	2	3	2	1	577	67.7	6.6	0	2	cell differentiation;cell organization and biogenesis;cell proliferation;cellular component movement;regulation of biological process;response to stimulus	cell surface;cytoplasm;cytoskeleton;cytosol;membrane;nucleus	protein binding;RNA binding	Pf00373, Pf00769, Pf09379, Pf09380	17698	ENSMUSG00000031207.16	X	Msn	Regulation of Actin Cytoskeleton	Leukocyte transendothelial migration; Regulation of actin cytoskeleton; Proteoglycans in cancer; Measles
High	Master Protein	Q7TMK9	Heterogeneous nuclear ribonucleoprotein Q OS=Mus musculus OX=10090 GN=Syncrip PE=1 SV=2	3.731	2	1	1	1	1	623	69.6	8.59	2.11	1	cell differentiation;metabolic process;regulation of biological process;response to stimulus	cytoplasm;endoplasmic reticulum;membrane;nucleus;spliceosomal complex	RNA binding	Pf00076, Pf13893, Pf14259	56403	ENSMUSG00000032423.12	9	Syncrip	mRNA processing
High	Master Protein	P62334	26S proteasome regulatory subunit 10B OS=Mus musculus OX=10090 GN=Psmc6 PE=1 SV=1	3.699	3	1	3	1	1	389	44.1	7.49	1.97	1	metabolic process;regulation of biological process;response to stimulus	cytoplasm;membrane;nucleus;proteasome	catalytic activity;nucleotide binding;protein binding;RNA binding	Pf00004, Pf00910, Pf01078, Pf05496, Pf07724, Pf07726, Pf07728, Pf13191, Pf13207, Pf13401	67089	ENSMUSG00000021832.7	14	Psmc6	Proteasome Degradation	Proteasome; Epstein-Barr virus infection
High	Master Protein	P57716	Nicastrin OS=Mus musculus OX=10090 GN=Ncstn PE=1 SV=3	3.671	2	1	1	1	1	708	78.4	6.09	1.8	1	cell proliferation;metabolic process;regulation of biological process;response to stimulus	endoplasmic reticulum;Golgi;membrane	catalytic activity;protein binding	Pf05450	59287	ENSMUSG00000003458.12	1	Ncstn	Delta-Notch Signaling Pathway; Alzheimers Disease; Notch Signaling Pathway	Notch signaling pathway; Alzheimer's disease
High	Master Protein	Q07797	Galectin-3-binding protein OS=Mus musculus OX=10090 GN=Lgals3bp PE=1 SV=1	3.669	2	1	1	1	1	577	64.5	5.14	1.82	1	transport	extracellular;membrane	protein binding;receptor activity	Pf00530, Pf07707	19039	ENSMUSG00000033880.11	11	Lgals3bp
High	Master Protein	P47738	Aldehyde dehydrogenase, mitochondrial OS=Mus musculus OX=10090 GN=Aldh2 PE=1 SV=1	3.641	3	1	1	1	1	519	56.5	7.62	1.73	1	metabolic process;regulation of biological process	mitochondrion;organelle lumen	catalytic activity;nucleotide binding;protein binding	Pf00171	11669	ENSMUSG00000029455.14	5	Aldh2	Fatty Acid Omega Oxidation; Tryptophan metabolism	Histidine metabolism; Pyruvate metabolism; Arginine and proline metabolism; Tryptophan metabolism; Valine, leucine and isoleucine degradation; Metabolic pathways; Lysine degradation; Fatty acid degradation; Glycolysis / Gluconeogenesis; beta-Alanine metabolism; Ascorbate and aldarate metabolism; Glycerolipid metabolism; Pentose and glucuronate interconversions
High	Master Protein	Q8C266	Isoform of P35278, Ras-related protein Rab-5C OS=Mus musculus OX=10090 GN=Rab5c PE=1 SV=1	3.568	5	1	2	1	1	234	25.3	8.16	4.13	1	cell organization and biogenesis;regulation of biological process;response to stimulus;transport	endosome;membrane	catalytic activity;nucleotide binding;protein binding	Pf00025, Pf00071, Pf04670, Pf08477	19345	ENSMUSG00000019173.11	11	Rab5c
High	Master Protein	P13020	Gelsolin OS=Mus musculus OX=10090 GN=Gsn PE=1 SV=3	3.522	1	1	2	1	1	780	85.9	6.18	4.54	1	cell death;cell organization and biogenesis;metabolic process;regulation of biological process;response to stimulus;transport	cytoplasm;cytoskeleton;cytosol;extracellular;membrane;nucleus	metal ion binding;protein binding	Pf00626	227753	ENSMUSG00000026879.14	2	Gsn	Regulation of Actin Cytoskeleton	Regulation of actin cytoskeleton; Fc gamma R-mediated phagocytosis; Viral carcinogenesis
High	Master Protein	Q9Z1N5	Spliceosome RNA helicase Ddx39b OS=Mus musculus OX=10090 GN=Ddx39b PE=1 SV=1	3.514	6	2	3	1	1	428	49	5.67	0	2	cell organization and biogenesis;metabolic process;regulation of biological process;response to stimulus;transport	cytoplasm;nucleus;spliceosomal complex	catalytic activity;nucleotide binding;protein binding;RNA binding	Pf00270, Pf00271, Pf14617	53817	ENSMUSG00000019432.15	17	Ddx39b	mRNA processing	mRNA surveillance pathway; Spliceosome; Influenza A; RNA transport
High	Master Protein	P97300	Neuroplastin OS=Mus musculus OX=10090 GN=Nptn PE=1 SV=3	3.477	3	1	2	1	1	397	44.3	7.74	4.23	1	cell organization and biogenesis;cellular homeostasis;regulation of biological process;response to stimulus	cell surface;membrane	protein binding	Pf00047, Pf07679, Pf07686, Pf13895, Pf13927	20320	ENSMUSG00000032336.17	9	Nptn
High	Master Protein	Q9D0J8	Parathymosin OS=Mus musculus OX=10090 GN=Ptms PE=1 SV=3	3.463	11	1	2	1	1	101	11.4	4.22	4.52	1		cytosol	metal ion binding		69202	ENSMUSG00000030122.12	6	Ptms
High	Master Protein	Q8K4Z5	Splicing factor 3A subunit 1 OS=Mus musculus OX=10090 GN=Sf3a1 PE=1 SV=1	3.456	3	2	2	2	1	791	88.5	5.22	1.62	2	cell organization and biogenesis;metabolic process;regulation of biological process	nucleus;spliceosomal complex	protein binding;RNA binding	Pf00240, Pf01805, Pf12230, Pf14560	67465	ENSMUSG00000002129.11	11	Sf3a1	mRNA processing	Spliceosome
High	Master Protein	P63037	DnaJ homolog subfamily A member 1 OS=Mus musculus OX=10090 GN=Dnaja1 PE=1 SV=1	3.4	3	1	1	1	1	397	44.8	7.08	2.3	1	cellular component movement;metabolic process;regulation of biological process;response to stimulus;transport	cytoplasm;cytoskeleton;cytosol;endoplasmic reticulum;membrane;mitochondrion;nucleus	enzyme regulator activity;metal ion binding;nucleotide binding;protein binding	Pf00226, Pf00684, Pf01556	15502	ENSMUSG00000028410.13	4	Dnaja1	Exercise-induced Circadian Regulation; Exercise-induced Circadian Regulation	Protein processing in endoplasmic reticulum
High	Master Protein	Q91V61	Sideroflexin-3 OS=Mus musculus OX=10090 GN=Sfxn3 PE=1 SV=1	3.395	4	1	2	1	1	321	35.4	9.51	0	1	transport	membrane;mitochondrion	transporter activity	Pf03820	94280	ENSMUSG00000025212.16	19	Sfxn3
High	Master Protein	P63276	40S ribosomal protein S17 OS=Mus musculus OX=10090 GN=Rps17 PE=1 SV=2	3.393	9	1	1	1	1	135	15.5	9.85	2.32	1	cell organization and biogenesis;metabolic process	membrane;ribosome	RNA binding;structural molecule activity	Pf00833	20068	ENSMUSG00000061787.15	7	Rps17	Cytoplasmic Ribosomal Proteins	Ribosome
High	Master Protein	P14115	60S ribosomal protein L27a OS=Mus musculus OX=10090 GN=Rpl27a PE=1 SV=5	3.384	7	1	5	1	1	148	16.6	11.12	5.36	1	metabolic process	cytosol;endoplasmic reticulum;membrane;ribosome	RNA binding;structural molecule activity	Pf00828	26451	ENSMUSG00000046364.14	7	Rpl27a	Cytoplasmic Ribosomal Proteins	Ribosome
High	Master Protein	Q923F1	Isoform of Q61189, Chloride channel, nucleotide-sensitive, 1A OS=Mus musculus OX=10090 GN=Clns1a PE=1 SV=1	3.379	5	1	2	1	1	241	26.5	4.12	0	1	cell organization and biogenesis;cellular homeostasis;transport	cytoplasm;cytoskeleton;cytosol;membrane;nucleus	protein binding;RNA binding	Pf03517	12729	ENSMUSG00000025439.5	7	Clns1a		RNA transport
High	Master Protein	Q6P2L7	Protein CASC4 OS=Mus musculus OX=10090 GN=Casc4 PE=1 SV=1	3.358	2	1	1	1	1	435	49.4	5.45	1.73	1		Golgi;membrane		Pf03961, Pf04156	319996	ENSMUSG00000060227.15	2	Casc4
High	Master Protein	A0A1B0GS68	Predicted gene 45713 OS=Mus musculus OX=10090 GN=Gm45713 PE=2 SV=1	3.305	2	1	1	1	1	446	50.8	10.23	1.95	1	metabolic process;regulation of biological process	membrane;ribosome	protein binding;structural molecule activity	Pf00572, Pf02947		ENSMUSG00000089989.10	7
High	Master Protein	P41731	CD63 antigen OS=Mus musculus OX=10090 GN=Cd63 PE=1 SV=2	3.294	4	1	2	1	1	238	25.7	6.98	4.46	1	cell differentiation;cellular component movement;regulation of biological process;response to stimulus;transport	cell surface;cytoplasm;endosome;extracellular;membrane;organelle lumen;vacuole	protein binding	Pf00335	12512	ENSMUSG00000025351.14	10	Cd63		Lysosome; Proteoglycans in cancer
High	Master Protein	Q9CWK8	Sorting nexin-2 OS=Mus musculus OX=10090 GN=Snx2 PE=1 SV=2	3.279	3	1	1	1	1	519	58.4	5.12	0	1	cell organization and biogenesis;transport	cytoplasm;cytosol;endosome;membrane;vacuole	protein binding	Pf00787, Pf03700, Pf05667, Pf09325, Pf10456	67804	ENSMUSG00000034484.7	18	Snx2		Endocytosis
High	Master Protein	Q60865	Caprin-1 OS=Mus musculus OX=10090 GN=Caprin1 PE=1 SV=2	3.275	3	2	2	2	1	707	78.1	5.25	0	2	cell differentiation;regulation of biological process	cytoplasm;cytosol;membrane	RNA binding	Pf12287	53872	ENSMUSG00000027184.14	2	Caprin1
High	Master Protein	D3YWJ3	Isoform of P25444, 40S ribosomal protein S2 OS=Mus musculus OX=10090 GN=Rps2 PE=1 SV=1	3.252	4	1	1	1	1	302	32.1	9.92	1.81	1	metabolic process;response to stimulus	ribosome	RNA binding;structural molecule activity	Pf00333, Pf03719		ENSMUSG00000044533.15	17
High	Master Protein	P60766	Cell division control protein 42 homolog OS=Mus musculus OX=10090 GN=Cdc42 PE=1 SV=2	3.238	9	1	1	1	1	191	21.2	6.55	2.74	1	cell communication;cell differentiation;cell organization and biogenesis;cellular component movement;metabolic process;regulation of biological process;response to stimulus;transport	cytoplasm;cytoskeleton;cytosol;membrane;vacuole	catalytic activity;nucleotide binding;protein binding	Pf00025, Pf00071, Pf08477	12540	ENSMUSG00000006699.17	4	Cdc42	Integrin-mediated Cell Adhesion; Chemokine signaling pathway; EGFR1 Signaling Pathway; MAPK signaling pathway; p38 MAPK Signaling Pathway; Focal Adhesion; Oxidative Damage; Regulation of Actin Cytoskeleton; IL-3 Signaling Pathway; G13 Signaling Pathway	Leukocyte transendothelial migration; AGE-RAGE signaling pathway in diabetic complications; Endocytosis; T cell receptor signaling pathway; Regulation of actin cytoskeleton; MAPK signaling pathway; Ras signaling pathway; VEGF signaling pathway; Focal adhesion; Chemokine signaling pathway; Axon guidance; Adherens junction; Non-alcoholic fatty liver disease (NAFLD); Proteoglycans in cancer; Salmone…
High	Master Protein	Q9R0E1	Multifunctional procollagen lysine hydroxylase and glycosyltransferase LH3 OS=Mus musculus OX=10090 GN=Plod3 PE=1 SV=1	3.232	2	1	1	1	1	741	84.9	6.23	0	1	cell organization and biogenesis;metabolic process;response to stimulus	endoplasmic reticulum;Golgi;membrane	catalytic activity;metal ion binding	Pf03171	26433	ENSMUSG00000004846.10	5	Plod3		Lysine degradation; Other types of O-glycan biosynthesis
High	Master Protein	P30681	High mobility group protein B2 OS=Mus musculus OX=10090 GN=Hmgb2 PE=1 SV=3	3.212	7	1	2	1	1	210	24.1	7.31	0	1	cell organization and biogenesis;cellular component movement;defense response;metabolic process;regulation of biological process;response to stimulus	chromosome;cytoplasm;extracellular;nucleus	DNA binding;protein binding;RNA binding	Pf00505, Pf09011	97165	ENSMUSG00000054717.7	8	Hmgb2
High	Master Protein	P62852	40S ribosomal protein S25 OS=Mus musculus OX=10090 GN=Rps25 PE=1 SV=1	3.194	8	1	3	1	1	125	13.7	10.11	4.63	1	cell organization and biogenesis	nucleus;ribosome	RNA binding;structural molecule activity	Pf03297	75617	ENSMUSG00000009927.9	9	Rps25	Cytoplasmic Ribosomal Proteins	Ribosome
High	Master Protein	P53994	Ras-related protein Rab-2A OS=Mus musculus OX=10090 GN=Rab2a PE=1 SV=1	3.182	7	1	2	1	1	212	23.5	6.54	1.7	1	cell organization and biogenesis;regulation of biological process;response to stimulus;transport	endoplasmic reticulum;Golgi;membrane;nucleus	catalytic activity;nucleotide binding	Pf00009, Pf00025, Pf00071, Pf01926, Pf04670, Pf08477	59021	ENSMUSG00000047187.9	4	Rab2a	Focal Adhesion-PI3K-Akt-mTOR-signaling pathway	AMPK signaling pathway
High	Master Protein	P97798	Neogenin OS=Mus musculus OX=10090 GN=Neo1 PE=1 SV=1	3.164	1	1	1	1	1	1493	163.1	6.47	2.34	1	cellular component movement;regulation of biological process;response to stimulus	cell surface;Golgi;membrane	protein binding;receptor activity;signal transducer activity	Pf00041, Pf00047, Pf06583, Pf07679, Pf07686, Pf09294, Pf13895, Pf13927	18007		9	Neo1	Splicing factor NOVA regulated synaptic proteins
High	Master Protein	H3BLG3	Isoform of Q504M8, Ras-related protein Rab-26 OS=Mus musculus OX=10090 GN=Rab26 PE=1 SV=1	3.146	4	1	2	1	1	295	32.6	9.73	4.97	1	regulation of biological process;response to stimulus		catalytic activity;nucleotide binding	Pf00025, Pf00071, Pf00735, Pf01926, Pf04670, Pf08477		ENSMUSG00000079657.10	17
High	Master Protein	O08749	Dihydrolipoyl dehydrogenase, mitochondrial OS=Mus musculus OX=10090 GN=Dld PE=1 SV=2	3.137	3	1	1	1	1	509	54.2	7.9	2.69	1	cellular homeostasis;metabolic process;regulation of biological process	mitochondrion;organelle lumen	catalytic activity;nucleotide binding	Pf00070, Pf00890, Pf01134, Pf01946, Pf02852, Pf03486, Pf07992, Pf12831, Pf13450	13382	ENSMUSG00000020664.10	12	Dld	Fatty Acid Beta Oxidation; Glycolysis and Gluconeogenesis; TCA Cycle	Pyruvate metabolism; Citrate cycle (TCA cycle); Valine, leucine and isoleucine degradation; Metabolic pathways; Glycine, serine and threonine metabolism; Glycolysis / Gluconeogenesis; Propanoate metabolism; Carbon metabolism; Glyoxylate and dicarboxylate metabolism
High	Master Protein	A0A140T8V5	Proliferating cell nuclear antigen OS=Mus musculus OX=10090 GN=Pcna-ps2 PE=3 SV=1	3.136	5	1	1	1	1	261	28.8	4.77	1.71	1	metabolic process;regulation of biological process	nucleus	DNA binding;enzyme regulator activity	Pf00705, Pf02747		ENSMUSG00000067608.4	19	LOC100046823
High	Master Protein	Q8BMD8	Calcium-binding mitochondrial carrier protein SCaMC-1 OS=Mus musculus OX=10090 GN=Slc25a24 PE=1 SV=1	3.121	3	1	1	1	1	475	52.9	7.43	2.33	1	regulation of biological process;response to stimulus;transport	membrane;mitochondrion	metal ion binding;protein binding;transporter activity	Pf00036, Pf00153, Pf10209, Pf10591, Pf12763, Pf13202, Pf13405, Pf13499, Pf13833	229731	ENSMUSG00000040322.10	3	Slc25a24
High	Master Protein	Q6GQT9	Nodal modulator 1 OS=Mus musculus OX=10090 GN=Nomo1 PE=1 SV=1	3.117	1	1	2	1	1	1214	133.3	6.09	3.72	1		membrane		Pf05738, Pf13620, Pf13715, Pf14686	211548	ENSMUSG00000030835.6	7	Nomo1
High	Master Protein	Q8BTS0	Isoform of Q61656, DEAD (Asp-Glu-Ala-Asp) box polypeptide 5 OS=Mus musculus OX=10090 GN=Ddx5 PE=1 SV=1	3.113	3	2	2	2	1	615	69.2	8.92	0	2	cell differentiation;cell organization and biogenesis;metabolic process;regulation of biological process;response to stimulus	cytoplasm;membrane;nucleus;spliceosomal complex	catalytic activity;nucleotide binding;protein binding;RNA binding	Pf00270, Pf00271, Pf08061	13207	ENSMUSG00000020719.14	11	Ddx5	mRNA processing	Spliceosome; Transcriptional misregulation in cancer; Proteoglycans in cancer
High	Master Protein	P17897	Lysozyme C-1 OS=Mus musculus OX=10090 GN=Lyz1 PE=1 SV=1	3.105	8	1	1	1	1	148	16.8	9.41	1.97	1	defense response;metabolic process;response to stimulus	cytoplasm;extracellular;organelle lumen	catalytic activity;protein binding	Pf00062, Pf01464	17110	ENSMUSG00000069515.6	10	Lyz1		Salivary secretion
High	Master Protein	A2APM2	Isoform of P15379, CD44 antigen OS=Mus musculus OX=10090 GN=Cd44 PE=1 SV=1	3.073	1	1	2	1	1	780	85.8	5.02	0	1	cell organization and biogenesis;cellular component movement;metabolic process;regulation of biological process;response to stimulus	cell surface;cytosol;Golgi;membrane;nucleus	protein binding;receptor activity;signal transducer activity	Pf00193	12505	ENSMUSG00000005087.17	2	Cd44	PluriNetWork; Wnt Signaling Pathway and Pluripotency	MicroRNAs in cancer; Epstein-Barr virus infection; Proteoglycans in cancer; ECM-receptor interaction; Hematopoietic cell lineage
High	Master Protein	Q3TXS7	26S proteasome non-ATPase regulatory subunit 1 OS=Mus musculus OX=10090 GN=Psmd1 PE=1 SV=1	3.058	3	2	2	2	1	953	105.7	5.39	0	2	metabolic process;regulation of biological process	membrane;nucleus;proteasome	catalytic activity;enzyme regulator activity;protein binding	Pf01851, Pf13513, Pf13646	70247	ENSMUSG00000026229.17	1	Psmd1	TNF-alpha NF-kB Signaling Pathway; Proteasome Degradation	Proteasome; Epstein-Barr virus infection
High	Master Protein	Q07113	Cation-independent mannose-6-phosphate receptor OS=Mus musculus OX=10090 GN=Igf2r PE=1 SV=1	3.05	0	1	2	1	1	2483	273.6	5.71	3.66	1	regulation of biological process;response to stimulus;transport	cell surface;cytoplasm;endosome;Golgi;membrane;nucleus;vacuole	protein binding;receptor activity;signal transducer activity;transporter activity	Pf00040, Pf00878, Pf02157, Pf09451	16004	ENSMUSG00000023830.13	17	Igf2r		Endocytosis; Lysosome
High	Master Protein	Q60864	Stress-induced-phosphoprotein 1 OS=Mus musculus OX=10090 GN=Stip1 PE=1 SV=1	2.958	2	1	1	1	1	543	62.5	6.8	2.14	1		cytoplasm;cytosol;nucleus	protein binding;RNA binding	Pf00515, Pf07719, Pf13414, Pf13424, Pf13432	20867	ENSMUSG00000024966.8	19	Stip1		Prion diseases
High	Master Protein	O88207	Collagen alpha-1(V) chain OS=Mus musculus OX=10090 GN=Col5a1 PE=1 SV=2	2.957	1	1	2	1	1	1838	183.6	4.98	0	1	cell organization and biogenesis;cellular component movement;metabolic process;regulation of biological process	extracellular	protein binding;structural molecule activity	Pf01410, Pf02210, Pf13385	12831	ENSMUSG00000026837.15	2	Col5a1	Focal Adhesion; Focal Adhesion-PI3K-Akt-mTOR-signaling pathway	Protein digestion and absorption
High	Master Protein	Q6R0H7	Guanine nucleotide-binding protein G(s) subunit alpha isoforms XLas OS=Mus musculus OX=10090 GN=Gnas PE=1 SV=1	2.955	1	1	2	1	1	1133	121.4	4.81	4.55	1	metabolic process;regulation of biological process;response to stimulus	cytoplasm;cytosol;endosome;extracellular;Golgi;membrane;nucleus	catalytic activity;metal ion binding;nucleotide binding;protein binding;signal transducer activity	Pf00025, Pf00503, Pf08477	14683	ENSMUSG00000027523.19	2	Gnas	Calcium Regulation in the Cardiac Cell; G Protein Signaling Pathways; Estrogen signaling; Myometrial Relaxation and Contraction Pathways
High	Master Protein	P48771	Cytochrome c oxidase subunit 7A2, mitochondrial OS=Mus musculus OX=10090 GN=Cox7a2 PE=1 SV=2	2.94	12	1	1	1	1	83	9.3	10.27	0	1	metabolic process;transport	membrane;mitochondrion	catalytic activity;transporter activity	Pf02238	12866	ENSMUSG00000032330.7	9	Cox7a2	Electron Transport Chain	Huntington's disease; Non-alcoholic fatty liver disease (NAFLD); Oxidative phosphorylation; Parkinson's disease; Alzheimer's disease; Cardiac muscle contraction
High	Master Protein	P62889	60S ribosomal protein L30 OS=Mus musculus OX=10090 GN=Rpl30 PE=1 SV=2	2.933	10	1	3	1	1	115	12.8	9.63	2.25	1	defense response;metabolic process;response to stimulus	membrane;nucleus;ribosome	RNA binding;structural molecule activity	Pf01248	19946; 667779; 666899	ENSMUSG00000058600.13	15; 12; 11	Rpl30; Rpl30-ps8; Gm12191	Cytoplasmic Ribosomal Proteins; TNF-alpha NF-kB Signaling Pathway; Selenium metabolism/Selenoproteins	Ribosome
High	Master Protein	G5E8X5	Isoform of O88199, Sulfotransferase OS=Mus musculus OX=10090 GN=Chst3 PE=1 SV=1	2.888	2	2	3	2	1	478	54.6	9.1	1.67	2	metabolic process;regulation of biological process	Golgi;membrane	catalytic activity	Pf00685	53374	ENSMUSG00000057337.13	10	Chst3	Metapathway biotransformation	Glycosaminoglycan biosynthesis - chondroitin sulfate / dermatan sulfate
High	Master Protein	P17047-2	Isoform of P17047, Isoform LAMP-2B of Lysosome-associated membrane glycoprotein 2 OS=Mus musculus OX=10090 GN=Lamp2	2.844	2	1	3	1	1	416	45.8	8.03	0	1	cell communication;cell organization and biogenesis;cellular homeostasis;metabolic process;regulation of biological process;response to stimulus;transport	endosome;membrane;vacuole	protein binding	Pf01299, Pf04018	16784	ENSMUSG00000016534.15	X	Lamp2
High	Master Protein	B0QZN5	Isoform of P63044, Vesicle-associated membrane protein 2 OS=Mus musculus OX=10090 GN=Vamp2 PE=1 SV=1	2.815	15	1	2	1	1	163	17.9	9.38	5.48	1	cell organization and biogenesis;regulation of biological process;response to stimulus;transport	membrane;vacuole	protein binding	Pf00957	22318	ENSMUSG00000020894.16	11	Vamp2	Insulin Signaling
High	Master Protein	A0A0R4J0R1	Isoform of O70404, Vesicle-associated membrane protein 8 OS=Mus musculus OX=10090 GN=Vamp8 PE=1 SV=1	2.805	24	2	2	2	1	101	11.4	8.19	2.04	2	cell organization and biogenesis;metabolic process;regulation of biological process;transport	cell surface;cytoplasm;cytosol;endosome;membrane;mitochondrion;vacuole	protein binding	Pf00957	22320	ENSMUSG00000050732.9; ENSMUSG00000103205.1	6; CHR_MG184_PATCH	Vamp8		Platelet activation; SNARE interactions in vesicular transport
High	Master Protein	P47911	60S ribosomal protein L6 OS=Mus musculus OX=10090 GN=Rpl6 PE=1 SV=3	2.786	3	1	3	1	1	296	33.5	10.7	0	1	cell organization and biogenesis;metabolic process	cytoplasm;membrane;nucleus;ribosome	protein binding;RNA binding;structural molecule activity	Pf01159, Pf03868	19988	ENSMUSG00000029614.13	5	Rpl6	Cytoplasmic Ribosomal Proteins; TNF-alpha NF-kB Signaling Pathway	Ribosome
High	Master Protein	Q9EQU5	Protein SET OS=Mus musculus OX=10090 GN=Set PE=1 SV=1	2.768	3	1	2	1	1	289	33.4	4.32	4.01	1	cell organization and biogenesis;regulation of biological process	cytoplasm;cytosol;endoplasmic reticulum;nucleus	DNA binding	Pf00956	56086	ENSMUSG00000054766.13	2	Set
High	Master Protein	O88783	Coagulation factor V OS=Mus musculus OX=10090 GN=F5 PE=1 SV=1	2.746	0	1	3	1	1	2183	247.1	6.05	2.09	1	coagulation;response to stimulus	endoplasmic reticulum;extracellular;Golgi;membrane	metal ion binding	Pf00754, Pf07732	14067	ENSMUSG00000026579.8	1	F5	Blood Clotting Cascade; Complement and Coagulation Cascades	Complement and coagulation cascades
High	Master Protein	Q80TF6	StAR-related lipid transfer protein 9 OS=Mus musculus OX=10090 GN=Stard9 PE=1 SV=2	2.699	0	1	2	1	1	4561	499.9	6.29	1.73	1	cell organization and biogenesis;cellular component movement;metabolic process	cytoplasm;cytoskeleton;nucleus	catalytic activity;motor activity;nucleotide binding;protein binding	Pf00225, Pf00498	668880	ENSMUSG00000033705.16	2	Stard9
High	Master Protein	Q8VHY0	Chondroitin sulfate proteoglycan 4 OS=Mus musculus OX=10090 GN=Cspg4 PE=1 SV=3	2.686	1	1	1	1	1	2327	252.2	5.44	0	1	cell differentiation;cell proliferation;cellular component movement;defense response;development;regulation of biological process;response to stimulus	cell surface;membrane	protein binding;signal transducer activity	Pf00054, Pf02210, Pf13385	121021	ENSMUSG00000032911.6	9	Cspg4	Spinal Cord Injury
High	Master Protein	Q9ERG0	LIM domain and actin-binding protein 1 OS=Mus musculus OX=10090 GN=Lima1 PE=1 SV=3	2.675	1	1	1	1	1	753	84	6.6	0	1	cell organization and biogenesis;regulation of biological process	cytoplasm;cytoskeleton	metal ion binding;protein binding	Pf00412	65970	ENSMUSG00000023022.13	15	Lima1
High	Master Protein	Q8BH59	Calcium-binding mitochondrial carrier protein Aralar1 OS=Mus musculus OX=10090 GN=Slc25a12 PE=1 SV=1	2.658	2	1	2	1	1	677	74.5	8.25	1.61	1	response to stimulus;transport	membrane;mitochondrion	metal ion binding;transporter activity	Pf00153, Pf13499	78830	ENSMUSG00000027010.16	2	Slc25a12
High	Master Protein	Q64514	Tripeptidyl-peptidase 2 OS=Mus musculus OX=10090 GN=Tpp2 PE=1 SV=3	2.638	1	1	1	1	1	1262	139.8	6.58	1.84	1	metabolic process	cytoplasm;cytosol;nucleus	catalytic activity;protein binding	Pf00082, Pf12580, Pf13739	22019	ENSMUSG00000041763.14	1	Tpp2
High	Master Protein	P56135	ATP synthase subunit f, mitochondrial OS=Mus musculus OX=10090 GN=Atp5mf PE=1 SV=3	2.625	14	1	2	1	1	88	10.3	9.95	3.7	1	metabolic process;transport	membrane;mitochondrion;nucleus	catalytic activity	Pf10206	57423	ENSMUSG00000038690.15	5	Atp5j2	Oxidative phosphorylation; Electron Transport Chain	Metabolic pathways; Oxidative phosphorylation
High	Master Protein	Q9CR68	Cytochrome b-c1 complex subunit Rieske, mitochondrial OS=Mus musculus OX=10090 GN=Uqcrfs1 PE=1 SV=1	2.552	8	1	2	1	1	274	29.3	8.7	0	1	metabolic process;response to stimulus;transport	membrane;mitochondrion	catalytic activity;metal ion binding;protein binding;transporter activity	Pf00355, Pf02921, Pf09165	66694	ENSMUSG00000038462.3	13	Uqcrfs1	Electron Transport Chain	Metabolic pathways; Huntington's disease; Non-alcoholic fatty liver disease (NAFLD); Oxidative phosphorylation; Parkinson's disease; Alzheimer's disease; Cardiac muscle contraction
High	Master Protein	P00405	Cytochrome c oxidase subunit 2 OS=Mus musculus OX=10090 GN=Mtco2 PE=1 SV=1	2.537	4	1	1	1	1	227	26	4.73	1.8	1	metabolic process;response to stimulus;transport	membrane;mitochondrion	catalytic activity;metal ion binding;transporter activity	Pf00116, Pf02790	17709; 3338897	ENSMUSG00000064354.1	MT	COX2	Selenium Micronutrient Network; Electron Transport Chain	Metabolic pathways; Huntington's disease; Non-alcoholic fatty liver disease (NAFLD); Oxidative phosphorylation; Parkinson's disease; Alzheimer's disease; Cardiac muscle contraction
High	Master Protein	Q62318	Transcription intermediary factor 1-beta OS=Mus musculus OX=10090 GN=Trim28 PE=1 SV=3	2.531	1	1	1	1	1	834	88.8	5.77	0	1	cell organization and biogenesis;defense response;metabolic process;regulation of biological process;response to stimulus	chromosome;nucleus	catalytic activity;DNA binding;metal ion binding;protein binding;RNA binding	Pf00628, Pf00643	21849	ENSMUSG00000005566.14	7	Trim28	PluriNetWork
High	Master Protein	Q9CXE7	Transmembrane emp24 domain-containing protein 5 OS=Mus musculus OX=10090 GN=Tmed5 PE=1 SV=1	2.529	5	1	1	1	1	229	26.2	4.93	0	1	cell organization and biogenesis;transport	endoplasmic reticulum;Golgi;membrane		Pf01105	73130	ENSMUSG00000063406.11	5	Tmed5
High	Master Protein	Q9Z110	Delta-1-pyrroline-5-carboxylate synthase OS=Mus musculus OX=10090 GN=Aldh18a1 PE=1 SV=2	2.528	3	2	2	2	1	795	87.2	7.55	0	2	metabolic process;response to stimulus	cytoplasm;cytosol;membrane;mitochondrion	catalytic activity;nucleotide binding;protein binding;RNA binding	Pf00171, Pf00696	56454	ENSMUSG00000025007.13	19	Aldh18a1		Arginine and proline metabolism; Metabolic pathways; Biosynthesis of amino acids
High	Master Protein	Q99PM0	Isoform of P55002, Microfibril-associated glycoprotein 1 OS=Mus musculus OX=10090 GN=Mfap2 PE=1 SV=1	2.516	5	1	1	1	1	185	20.8	4.89	0	1	cell differentiation	extracellular	protein binding	Pf05507	17150	ENSMUSG00000060572.17	4	Mfap2
High	Master Protein	A0A1Y7VKY1	MCG116671 OS=Mus musculus OX=10090 GN=Gm11361 PE=3 SV=1	2.48	6	1	2	1	1	152	17.7	10.86	4	1	metabolic process	ribosome	RNA binding;structural molecule activity	Pf00416	100042388		13	Gm11361
High	Master Protein	Q8C483	Isoform of P26638, Serine--tRNA ligase, cytoplasmic OS=Mus musculus OX=10090 GN=Sars PE=1 SV=1	2.452	6	2	2	2	1	536	61.1	7.43	0	2	metabolic process;regulation of biological process	cytoplasm;cytosol;mitochondrion;nucleus	catalytic activity;DNA binding;nucleotide binding;protein binding	Pf00587, Pf02403	20226	ENSMUSG00000068739.13	3	Sars	Selenium metabolism/Selenoproteins
High	Master Protein	P27046	Alpha-mannosidase 2 OS=Mus musculus OX=10090 GN=Man2a1 PE=1 SV=2	2.45	1	1	1	1	1	1150	131.5	8.03	0	1	cell organization and biogenesis;metabolic process;regulation of biological process	Golgi;membrane	catalytic activity;metal ion binding	Pf01074, Pf03065, Pf07748, Pf09261	17158	ENSMUSG00000024085.13	17	Man2a1		Metabolic pathways; N-Glycan biosynthesis
High	Master Protein	P11688	Integrin alpha-5 OS=Mus musculus OX=10090 GN=Itga5 PE=1 SV=3	2.439	2	2	2	2	1	1053	115	5.95	0	2	cell differentiation;cell organization and biogenesis;cellular component movement;regulation of biological process;response to stimulus	cell surface;cytoplasm;endoplasmic reticulum;Golgi;membrane	metal ion binding;protein binding	Pf01839, Pf08441	16402	ENSMUSG00000000555.7	15	Itga5	Focal Adhesion-PI3K-Akt-mTOR-signaling pathway; Integrin-mediated Cell Adhesion; Focal Adhesion	Hypertrophic cardiomyopathy (HCM); Regulation of actin cytoskeleton; MicroRNAs in cancer; Arrhythmogenic right ventricular cardiomyopathy (ARVC); Focal adhesion; Dilated cardiomyopathy; Phagosome; Pertussis; Proteoglycans in cancer; ECM-receptor interaction; PI3K-Akt signaling pathway; Hematopoietic cell lineage; Bacterial invasion of epithelial cells
High	Master Protein	O35593	26S proteasome non-ATPase regulatory subunit 14 OS=Mus musculus OX=10090 GN=Psmd14 PE=1 SV=2	2.427	4	1	2	1	1	310	34.6	6.52	0	1	metabolic process;regulation of biological process;response to stimulus	nucleus;proteasome	catalytic activity;enzyme regulator activity;metal ion binding;protein binding	Pf01398, Pf13012, Pf14464	59029	ENSMUSG00000026914.15	2	Psmd14		Proteasome; Epstein-Barr virus infection
High	Master Protein	Q8VI75	Importin-4 OS=Mus musculus OX=10090 GN=Ipo4 PE=1 SV=1	2.332	1	1	1	1	1	1082	119.2	5.03	0	1	cell organization and biogenesis;transport	cytoplasm;membrane;nucleus	protein binding;transporter activity		75751	ENSMUSG00000002319.15	14	Ipo4
High	Master Protein	Q8BLF1	Neutral cholesterol ester hydrolase 1 OS=Mus musculus OX=10090 GN=Nceh1 PE=1 SV=1	2.328	7	1	1	1	1	408	45.7	7.05	2.08	1	metabolic process;regulation of biological process;response to stimulus	endoplasmic reticulum;membrane	catalytic activity	Pf00135, Pf07859	320024	ENSMUSG00000027698.14	3	Nceh1		Bile secretion
High	Master Protein	P47963	60S ribosomal protein L13 OS=Mus musculus OX=10090 GN=Rpl13 PE=1 SV=3	2.319	6	1	3	1	1	211	24.3	11.55	4.22	1	metabolic process	membrane;nucleus;ribosome	RNA binding;structural molecule activity	Pf01294	270106	ENSMUSG00000000740.12	8	Rpl13	Cytoplasmic Ribosomal Proteins	Ribosome
High	Master Protein	P55065	Phospholipid transfer protein OS=Mus musculus OX=10090 GN=Pltp PE=1 SV=1	2.238	2	1	2	1	1	493	54.4	6.62	0	1	cell organization and biogenesis;cellular component movement;metabolic process;regulation of biological process;transport	extracellular	transporter activity	Pf01273, Pf02886	18830	ENSMUSG00000017754.13	2	Pltp	Statin Pathway; PPAR signaling pathway	PPAR signaling pathway
High	Master Protein	A0A0R4J038	Isoform of O08677, Kininogen-1 OS=Mus musculus OX=10090 GN=Kng1 PE=1 SV=1	2.197	1	1	4	1	1	661	73.1	6.6	4.67	1	cellular homeostasis;coagulation;defense response;regulation of biological process;response to stimulus	extracellular	enzyme regulator activity;protein binding	Pf00031	16644	ENSMUSG00000022875.17	16	Kng1	Complement and Coagulation Cascades; ACE Inhibitor Pathway	Complement and coagulation cascades
High	Master Protein	G5E902	Isoform of Q8VEM8, MCG10343, isoform CRA_b OS=Mus musculus OX=10090 GN=Slc25a3 PE=1 SV=1	2.171	2	1	1	1	1	358	39.7	9.29	0	1	transport	membrane;mitochondrion	protein binding;transporter activity	Pf00153	18674	ENSMUSG00000061904.12	10	Slc25a3
High	Master Protein	P82198	Transforming growth factor-beta-induced protein ig-h3 OS=Mus musculus OX=10090 GN=Tgfbi PE=1 SV=1	2.121	2	1	1	1	1	683	74.6	7.06	0	1	cell differentiation;cell organization and biogenesis;cell proliferation	extracellular	protein binding	Pf02469, Pf07546	21810	ENSMUSG00000035493.9	13	Tgfbi
High	Master Protein	Q9DB05	Alpha-soluble NSF attachment protein OS=Mus musculus OX=10090 GN=Napa PE=1 SV=1	2.097	3	1	1	1	1	295	33.2	5.45	1.73	1	cell communication;cell differentiation;cell organization and biogenesis;regulation of biological process;transport	membrane	protein binding	Pf14938	108124	ENSMUSG00000006024.13	7	Napa		Synaptic vesicle cycle
High	Master Protein	P07742	Ribonucleoside-diphosphate reductase large subunit OS=Mus musculus OX=10090 GN=Rrm1 PE=1 SV=2	2.084	2	1	1	1	1	792	90.2	6.7	1.71	1	cell organization and biogenesis;cell proliferation;metabolic process;response to stimulus	cytoplasm;cytosol	catalytic activity;nucleotide binding;protein binding	Pf00317, Pf02867, Pf03477	20133	ENSMUSG00000030978.10	7	Rrm1	Nucleotide Metabolism; Purine metabolism	Glutathione metabolism; Metabolic pathways; Purine metabolism; Pyrimidine metabolism
High	Master Protein	Q9Z2U0	Proteasome subunit alpha type-7 OS=Mus musculus OX=10090 GN=Psma7 PE=1 SV=1	2.056	4	1	1	1	1	248	27.8	8.46	0	1	metabolic process	cytoplasm;cytosol;nucleus;proteasome	catalytic activity;protein binding	Pf00227, Pf10584	26444	ENSMUSG00000027566.14	2	Psma7	Proteasome Degradation	Proteasome
High	Master Protein	P08556	GTPase NRas OS=Mus musculus OX=10090 GN=Nras PE=1 SV=1	2.043	6	1	1	1	1	189	21.2	5.17	1.6	1	defense response;regulation of biological process;response to stimulus	Golgi;membrane	catalytic activity;nucleotide binding;protein binding	Pf00009, Pf00071, Pf02421, Pf08477	18176		3	Nras	Chemokine signaling pathway; Regulation of Actin Cytoskeleton; MAPK Cascade; Focal Adhesion-PI3K-Akt-mTOR-signaling pathway; EGFR1 Signaling Pathway; MAPK signaling pathway; G Protein Signaling Pathways
High	Master Protein	Q91VD9	NADH-ubiquinone oxidoreductase 75 kDa subunit, mitochondrial OS=Mus musculus OX=10090 GN=Ndufs1 PE=1 SV=2	2.038	1	1	2	1	1	727	79.7	5.72	0	1	cell organization and biogenesis;metabolic process;transport	membrane;mitochondrion	catalytic activity;metal ion binding	Pf00111, Pf00384, Pf09326, Pf10588, Pf13510	227197	ENSMUSG00000025968.16	1	Ndufs1	Oxidative phosphorylation; Electron Transport Chain	Metabolic pathways; Huntington's disease; Non-alcoholic fatty liver disease (NAFLD); Oxidative phosphorylation; Parkinson's disease; Alzheimer's disease
High	Master Protein	P51660	Peroxisomal multifunctional enzyme type 2 OS=Mus musculus OX=10090 GN=Hsd17b4 PE=1 SV=3	2.021	2	1	1	1	1	735	79.4	8.57	2.05	1	cell differentiation;metabolic process	membrane;mitochondrion	catalytic activity;protein binding	Pf00106, Pf01575, Pf02036, Pf08659, Pf13452, Pf13561, Pf14864	15488	ENSMUSG00000024507.6	18	Hsd17b4	Steroid Biosynthesis	Metabolic pathways; Primary bile acid biosynthesis; Peroxisome
High	Master Protein	P46638	Ras-related protein Rab-11B OS=Mus musculus OX=10090 GN=Rab11b PE=1 SV=3	1.996	5	1	1	1	1	218	24.5	5.94	0	1	metabolic process;regulation of biological process;response to stimulus;transport	cytoplasm;endosome;membrane;mitochondrion	catalytic activity;nucleotide binding;protein binding	Pf00025, Pf00071, Pf01926, Pf08477, Pf13401	19326	ENSMUSG00000077450.12	17	Rab11b	Focal Adhesion-PI3K-Akt-mTOR-signaling pathway	Endocytosis; AMPK signaling pathway; Vasopressin-regulated water reabsorption
High	Master Protein	Q64674	Spermidine synthase OS=Mus musculus OX=10090 GN=Srm PE=1 SV=1	1.98	4	1	1	1	1	302	34	5.5	0	1	metabolic process		catalytic activity;protein binding	Pf01564, Pf13847	20810	ENSMUSG00000006442.10	4	Srm	Nucleotide Metabolism	Glutathione metabolism; Arginine and proline metabolism; Metabolic pathways; Cysteine and methionine metabolism; beta-Alanine metabolism
High	Master Protein	P47962	60S ribosomal protein L5 OS=Mus musculus OX=10090 GN=Rpl5 PE=1 SV=3	1.961	5	1	1	1	1	297	34.4	9.77	0	1	cell organization and biogenesis;metabolic process;regulation of biological process;response to stimulus	cytoplasm;membrane;nucleus;ribosome	protein binding;RNA binding;structural molecule activity	Pf00861, Pf14204	100503670	ENSMUSG00000058558.12	5	Rpl5		Ribosome
High	Master Protein	Q6ZQ38	Cullin-associated NEDD8-dissociated protein 1 OS=Mus musculus OX=10090 GN=Cand1 PE=1 SV=2	1.94	1	1	1	1	1	1230	136.2	5.78	0	1	cell differentiation;cell organization and biogenesis;metabolic process;regulation of biological process	cytoplasm;cytosol;Golgi;membrane;nucleus	protein binding	Pf08623, Pf12755, Pf13513	71902	ENSMUSG00000020114.12	10	Cand1
High	Master Protein	P62192	26S proteasome regulatory subunit 4 OS=Mus musculus OX=10090 GN=Psmc1 PE=1 SV=1	1.926	3	1	2	1	1	440	49.2	6.21	0	1	metabolic process;regulation of biological process;response to stimulus	cytoplasm;cytosol;membrane;nucleus;proteasome	catalytic activity;nucleotide binding;protein binding;RNA binding	Pf00004, Pf00910, Pf01078, Pf05496, Pf05673, Pf05729, Pf07724, Pf07726, Pf07728, Pf13191, Pf13401	19179	ENSMUSG00000021178.8	12	Psmc1	Proteasome Degradation; TNF-alpha NF-kB Signaling Pathway	Proteasome; Epstein-Barr virus infection; Viral carcinogenesis
High	Master Protein	A0A0A0MQM7	Isoform of O08746, Matrilin-2 OS=Mus musculus OX=10090 GN=Matn2 PE=1 SV=1	1.925	1	1	2	1	1	957	106.8	6.58	0	1	cell organization and biogenesis;cellular component movement;response to stimulus		metal ion binding	Pf00092, Pf07645, Pf10393, Pf12662, Pf12947, Pf13519, Pf14670		ENSMUSG00000022324.14	15
High	Master Protein	P61161	Actin-related protein 2 OS=Mus musculus OX=10090 GN=Actr2 PE=1 SV=1	1.92	3	1	2	1	1	394	44.7	6.74	0	1	cell division;cell organization and biogenesis;cellular component movement;regulation of biological process;response to stimulus;transport	cytoplasm;cytoskeleton;cytosol;membrane	nucleotide binding;protein binding;structural molecule activity	Pf00022	66713	ENSMUSG00000020152.7	11	Actr2	ESC Pluripotency Pathways
High	Master Protein	F2Z456	Isoform of Q9DCN2, NADH-cytochrome b5 reductase OS=Mus musculus OX=10090 GN=Cyb5r3 PE=1 SV=1	1.915	4	1	1	1	1	313	34.9	9.1	1.82	1	metabolic process	membrane	catalytic activity	Pf00175, Pf00970		ENSMUSG00000018042.17	15		Oxidation by Cytochrome P450
High	Master Protein	O08999	Latent-transforming growth factor beta-binding protein 2 OS=Mus musculus OX=10090 GN=Ltbp2 PE=1 SV=2	1.914	1	1	1	1	1	1813	195.7	5.29	1.78	1	cell organization and biogenesis	cell surface;extracellular;membrane	metal ion binding;protein binding	Pf00683, Pf06247, Pf07645, Pf12662	16997		12	Ltbp2
High	Master Protein	Q8K2B3	Succinate dehydrogenase [ubiquinone] flavoprotein subunit, mitochondrial OS=Mus musculus OX=10090 GN=Sdha PE=1 SV=1	1.907	2	1	1	1	1	664	72.5	7.37	0	1	metabolic process;transport	membrane;mitochondrion	catalytic activity;nucleotide binding	Pf00890, Pf02910	66945	ENSMUSG00000021577.13	13	Sdha	TCA Cycle; Electron Transport Chain	Citrate cycle (TCA cycle); Metabolic pathways; Huntington's disease; Non-alcoholic fatty liver disease (NAFLD); Oxidative phosphorylation; Parkinson's disease; Alzheimer's disease; Carbon metabolism
High	Master Protein	Q91W90	Thioredoxin domain-containing protein 5 OS=Mus musculus OX=10090 GN=Txndc5 PE=1 SV=2	1.902	3	1	1	1	1	417	46.4	5.78	0	1	cellular homeostasis;metabolic process;regulation of biological process;response to stimulus;transport	endoplasmic reticulum;organelle lumen	catalytic activity	Pf00085, Pf07449, Pf13098, Pf13905	105245	ENSMUSG00000038991.16	13	Txndc5		Protein processing in endoplasmic reticulum
High	Master Protein	Q9QZ88-2	Isoform of Q9QZ88, Isoform 2 of Vacuolar protein sorting-associated protein 29 OS=Mus musculus OX=10090 GN=Vps29	1.899	5	1	1	1	1	186	20.9	7.05	0	1	transport	cytoplasm;cytosol;endosome;membrane	catalytic activity;metal ion binding;protein binding;transporter activity	Pf00149, Pf12850	56433	ENSMUSG00000029462.18	5	Vps29
High	Master Protein	P11440	Cyclin-dependent kinase 1 OS=Mus musculus OX=10090 GN=Cdk1 PE=1 SV=3	1.893	3	1	2	1	1	297	34.1	8.43	1.75	1	cell death;cell differentiation;cell division;cell organization and biogenesis;cell proliferation;metabolic process;regulation of biological process;response to stimulus	cytoplasm;cytoskeleton;cytosol;membrane;mitochondrion;nucleus;organelle lumen	catalytic activity;nucleotide binding;protein binding	Pf00069, Pf01636, Pf07714, Pf14531	12534	ENSMUSG00000019942.13	10	Cdk1	Wnt Signaling Pathway NetPath; Hedgehog Signaling Pathway; miRNA regulation of DNA Damage Response; G1 to S cell cycle control; Spinal Cord Injury	Herpes simplex infection; p53 signaling pathway; Progesterone-mediated oocyte maturation; Epstein-Barr virus infection; Oocyte meiosis; Cell cycle; Gap junction; Viral carcinogenesis
High	Master Protein	P42208	Septin-2 OS=Mus musculus OX=10090 GN=Sept2 PE=1 SV=2	1.888	3	1	1	1	1	361	41.5	6.55	0	1	cell differentiation;cell division;cell organization and biogenesis;regulation of biological process;response to stimulus	cell surface;chromosome;cytoplasm;cytoskeleton;cytosol;membrane;nucleus	catalytic activity;enzyme regulator activity;nucleotide binding;protein binding;structural molecule activity	Pf00071, Pf00735, Pf01926	18000	ENSMUSG00000026276.18; ENSMUSG00000112508.1	1	Sept2		Bacterial invasion of epithelial cells
High	Master Protein	Q8C2Q7	Isoform of O35737, Heterogeneous nuclear ribonucleoprotein H OS=Mus musculus OX=10090 GN=Hnrnph1 PE=1 SV=1	1.886	2	1	1	1	1	472	51.2	6.8	0	1	metabolic process;regulation of biological process	cytosol;membrane;nucleus;spliceosomal complex	protein binding;RNA binding	Pf00076, Pf08080, Pf14259	59013	ENSMUSG00000007850.16	11	Hnrnph1	mRNA processing
High	Master Protein	Q9WTM5	RuvB-like 2 OS=Mus musculus OX=10090 GN=Ruvbl2 PE=1 SV=3	1.847	2	1	1	1	1	463	51.1	5.64	0	1	cell organization and biogenesis;metabolic process;regulation of biological process;response to stimulus	cytosol;nucleus	catalytic activity;DNA binding;nucleotide binding;protein binding	Pf00004, Pf03796, Pf06068, Pf13481	20174	ENSMUSG00000003868.14	7	Ruvbl2
High	Master Protein	E9QPX1	Isoform of P39061, Collagen alpha-1(XVIII) chain OS=Mus musculus OX=10090 GN=Col18a1 PE=1 SV=1	1.78	1	1	2	1	1	1774	182.2	5.71	0	1	cell organization and biogenesis;regulation of biological process	extracellular	metal ion binding;protein binding;structural molecule activity	Pf01391, Pf01392, Pf06121, Pf06482, Pf13385	12822	ENSMUSG00000001435.15	10	Col18a1
High	Master Protein	O55022	Membrane-associated progesterone receptor component 1 OS=Mus musculus OX=10090 GN=Pgrmc1 PE=1 SV=4	1.762	7	1	1	1	1	195	21.7	4.7	0	1	regulation of biological process;response to stimulus	endoplasmic reticulum;membrane		Pf00173	53328	ENSMUSG00000006373.10	X	Pgrmc1
High	Master Protein	P67984	60S ribosomal protein L22 OS=Mus musculus OX=10090 GN=Rpl22 PE=1 SV=2	1.756	10	1	1	1	1	128	14.8	9.19	0	1	cell differentiation;metabolic process	cytoplasm;nucleus;ribosome	RNA binding;structural molecule activity	Pf01776	19934; 100047372; 102642602	ENSMUSG00000028936.15	4; 7	Rpl22; LOC100047372; LOC100504863; LOC102642602	mRNA processing; Cytoplasmic Ribosomal Proteins	Ribosome
High	Master Protein	P16125	L-lactate dehydrogenase B chain OS=Mus musculus OX=10090 GN=Ldhb PE=1 SV=2	1.727	3	1	1	1	1	334	36.5	6.05	1.89	1	metabolic process	cytoplasm;cytosol;membrane;mitochondrion	catalytic activity;nucleotide binding;protein binding	Pf00056, Pf02866	16832	ENSMUSG00000030246.11	6	Ldhb	Glycolysis and Gluconeogenesis	Pyruvate metabolism; Metabolic pathways; Cysteine and methionine metabolism; Glycolysis / Gluconeogenesis; Propanoate metabolism; Glucagon signaling pathway
High	Master Protein	Q9ERS2	NADH dehydrogenase [ubiquinone] 1 alpha subcomplex subunit 13 OS=Mus musculus OX=10090 GN=Ndufa13 PE=1 SV=3	1.712	6	1	2	1	1	144	16.8	9.48	0	1	cell death;cell organization and biogenesis;metabolic process;regulation of biological process;response to stimulus;transport	cytoplasm;membrane;mitochondrion;nucleus	catalytic activity;nucleotide binding	Pf06212	67184	ENSMUSG00000036199.9	8	Ndufa13	EGFR1 Signaling Pathway	Metabolic pathways; Huntington's disease; Non-alcoholic fatty liver disease (NAFLD); Oxidative phosphorylation; Parkinson's disease; Alzheimer's disease
High	Master Protein	O35988	Syndecan-4 OS=Mus musculus OX=10090 GN=Sdc4 PE=1 SV=1	1.705	8	1	2	1	1	198	21.5	4.41	0	1	cell organization and biogenesis;regulation of biological process;response to stimulus	cell surface;extracellular;membrane;organelle lumen	protein binding;receptor activity;signal transducer activity	Pf01034	20971	ENSMUSG00000017009.3	2	Sdc4		Cell adhesion molecules (CAMs); Proteoglycans in cancer; ECM-receptor interaction
High	Master Protein	Q8VDM4	26S proteasome non-ATPase regulatory subunit 2 OS=Mus musculus OX=10090 GN=Psmd2 PE=1 SV=1	1.679	2	1	1	1	1	908	100.1	5.17	0	1	metabolic process;regulation of biological process	membrane;nucleus;proteasome	catalytic activity;enzyme regulator activity;protein binding	Pf01851	21762	ENSMUSG00000006998.15	16	Psmd2	Proteasome Degradation	Proteasome; Epstein-Barr virus infection
High	Master Protein	P63082	V-type proton ATPase 16 kDa proteolipid subunit OS=Mus musculus OX=10090 GN=Atp6v0c PE=1 SV=1	1.65	12	1	1	1	1	155	15.8	9.13	0	1	cellular homeostasis;regulation of biological process;transport	Golgi;membrane;vacuole	catalytic activity;protein binding;transporter activity	Pf00137	11984; 100039636	ENSMUSG00000024121.13	17; 6	Atp6v0c; Atp6v0c-ps2		Rheumatoid arthritis; Metabolic pathways; Tuberculosis; Lysosome; Phagosome; Oxidative phosphorylation; Synaptic vesicle cycle; Collecting duct acid secretion
High	Master Protein	Q9QUK9	MCG15083 OS=Mus musculus OX=10090 GN=Try5 PE=1 SV=1	1.64	8	1	8	1	1	246	26.3	5.3	15.37	1	metabolic process		catalytic activity;metal ion binding	Pf00089	103964	ENSMUSG00000036938.17	6	Try5		Pancreatic secretion; Protein digestion and absorption; Influenza A; Neuroactive ligand-receptor interaction
High	Master Protein	F6R7E8	Predicted gene 2663 OS=Mus musculus OX=10090 GN=Gm2663 PE=3 SV=1	1.625	8	1	3	1	1	247	26.6	6.93	0	1	metabolic process		catalytic activity	Pf00089, Pf09342	100040208	ENSMUSG00000096525.2	6	Gm2663
High	Master Protein	P58021	Transmembrane 9 superfamily member 2 OS=Mus musculus OX=10090 GN=Tm9sf2 PE=1 SV=1	1.605	2	1	1	1	1	662	75.3	7.43	1.65	1	transport	endosome;membrane		Pf02990, Pf07690	68059	ENSMUSG00000025544.13	14	Tm9sf2
High	Master Protein	P30412	Peptidyl-prolyl cis-trans isomerase C OS=Mus musculus OX=10090 GN=Ppic PE=1 SV=1	1.603	6	1	2	1	1	212	22.8	7.5	0	1	metabolic process	cytoplasm	catalytic activity;protein binding	Pf00160	19038	ENSMUSG00000024538.7	18	Ppic
High	Master Protein	Q8BXZ1	Protein disulfide-isomerase TMX3 OS=Mus musculus OX=10090 GN=Tmx3 PE=1 SV=2	1.586	2	1	1	1	1	456	51.8	5.16	0	1	cellular homeostasis;metabolic process;regulation of biological process;response to stimulus	cell surface;endoplasmic reticulum;membrane	catalytic activity	Pf00085, Pf13098, Pf13848, Pf13899	67988	ENSMUSG00000024614.6	18	Tmx3
High	Master Protein	G3X995	Isoform of Q05722, Collagen alpha-1(IX) chain OS=Mus musculus OX=10090 GN=Col9a1 PE=1 SV=1	1.585	1	1	1	1	1	921	92	8.75	0	1		extracellular	metal ion binding	Pf01391	12839	ENSMUSG00000026147.16	1	Col9a1		Focal adhesion; Protein digestion and absorption; ECM-receptor interaction; PI3K-Akt signaling pathway
High	Master Protein	A6X935	Inter alpha-trypsin inhibitor, heavy chain 4 OS=Mus musculus OX=10090 GN=Itih4 PE=1 SV=2	1.56	1	1	4	1	1	942	104.6	6.4	0	1	defense response;metabolic process;regulation of biological process;response to stimulus	cytoplasm;extracellular;membrane	enzyme regulator activity;metal ion binding;protein binding	Pf00092, Pf06668, Pf08487, Pf13519, Pf13768	16427	ENSMUSG00000021922.15	14	Itih4
High	Master Protein	Q9Z1R2	Large proline-rich protein BAG6 OS=Mus musculus OX=10090 GN=Bag6 PE=1 SV=1	1.547	1	1	2	1	1	1154	121	5.71	0	1	cell death;cell differentiation;cell organization and biogenesis;metabolic process;regulation of biological process;response to stimulus;transport	cytoplasm;cytosol;extracellular;membrane;nucleus	protein binding	Pf00240, Pf11976, Pf12057	224727	ENSMUSG00000024392.17	17	Bag6
High	Master Protein	P12787	Cytochrome c oxidase subunit 5A, mitochondrial OS=Mus musculus OX=10090 GN=Cox5a PE=1 SV=2	1.529	5	1	1	1	1	146	16.1	6.54	0	1	metabolic process;transport	membrane;mitochondrion	catalytic activity;metal ion binding;transporter activity	Pf02284	12858	ENSMUSG00000000088.7	9	Cox5a	Arachidonate Epoxygenase Epoxide Hydrolase; Electron Transport Chain	Metabolic pathways; Huntington's disease; Non-alcoholic fatty liver disease (NAFLD); Oxidative phosphorylation; Parkinson's disease; Alzheimer's disease; Cardiac muscle contraction
High	Master Protein	Q3UDM0	Isoform of Q8BPB0, MOB kinase activator 1B OS=Mus musculus OX=10090 GN=Mob1b PE=1 SV=1	1.523	5	1	2	1	1	221	25.6	6.73	0	1	regulation of biological process;response to stimulus	cytoplasm;cytosol;nucleus	enzyme regulator activity;metal ion binding;protein binding	Pf03637	68473	ENSMUSG00000006262.15	5	Mob1b
High	Master Protein	A0A1W2P7A1	Isoform of P63323, 40S ribosomal protein S12 OS=Mus musculus OX=10090 GN=Rps12 PE=1 SV=1	1.511	7	1	2	1	1	148	16	8.16	0	1	metabolic process	ribosome	structural molecule activity	Pf01248		ENSMUSG00000061983.7	10
High	Master Protein	Q6ZQ06	Centrosomal protein of 162 kDa OS=Mus musculus OX=10090 GN=Cep162 PE=1 SV=2	1.501	1	1	3	1	1	1403	160.8	5.53	1.61	1	cell organization and biogenesis;metabolic process	cytoplasm;cytoskeleton;nucleus	protein binding	Pf03962, Pf04111, Pf13514	382090	ENSMUSG00000056919.9	9	4922501C03Rik; Cep162
High	Master Protein	Q8R1B4	Eukaryotic translation initiation factor 3 subunit C OS=Mus musculus OX=10090 GN=Eif3c PE=1 SV=1	1.482	1	1	1	1	1	911	105.5	5.78	0	1	metabolic process;regulation of biological process	cytoplasm	protein binding;RNA binding	Pf01399, Pf05470	56347	ENSMUSG00000030738.11	7	Eif3c	Translation Factors	RNA transport
High	Master Protein	Q9R0N0	Galactokinase OS=Mus musculus OX=10090 GN=Galk1 PE=1 SV=2	1.466	3	1	2	1	1	392	42.3	5.26	0	1	metabolic process	cytoplasm;membrane	catalytic activity;nucleotide binding;protein binding	Pf08544, Pf10509	14635	ENSMUSG00000020766.4	11	Galk1		Metabolic pathways; Amino sugar and nucleotide sugar metabolism; Galactose metabolism
High	Master Protein	Q99P72	Reticulon-4 OS=Mus musculus OX=10090 GN=Rtn4 PE=1 SV=2	1.465	1	1	1	1	1	1162	126.5	4.54	0	1	cell organization and biogenesis;cellular component movement;regulation of biological process	cytoplasm;endoplasmic reticulum;membrane	protein binding;RNA binding	Pf02453	68585	ENSMUSG00000020458.16	11	Rtn4	Spinal Cord Injury	Alzheimer's disease
High	Master Protein	Q922Q4	Pyrroline-5-carboxylate reductase 2 OS=Mus musculus OX=10090 GN=Pycr2 PE=1 SV=1	1.464	3	1	2	1	1	320	33.6	7.77	0	1	metabolic process;response to stimulus	cytoplasm;mitochondrion	catalytic activity;nucleotide binding	Pf01210, Pf03807, Pf10727, Pf14748	69051	ENSMUSG00000026520.8	1	Pycr2		Arginine and proline metabolism; Metabolic pathways; Biosynthesis of amino acids
High	Master Protein	Q99KF1	Transmembrane emp24 domain-containing protein 9 OS=Mus musculus OX=10090 GN=Tmed9 PE=1 SV=2	1.454	4	1	2	1	1	235	27.1	8.41	3.98	1	cell organization and biogenesis;regulation of biological process;transport	endoplasmic reticulum;Golgi;membrane	protein binding	Pf01105	67511	ENSMUSG00000058569.7	13	Tmed9
High	Master Protein	Q9R1P0	Proteasome subunit alpha type-4 OS=Mus musculus OX=10090 GN=Psma4 PE=1 SV=1	1.452	5	1	1	1	1	261	29.5	7.72	0	1	metabolic process	cytoplasm;cytosol;nucleus;proteasome	catalytic activity	Pf00227, Pf10584	26441	ENSMUSG00000032301.13	9	Psma4	Exercise-induced Circadian Regulation; Proteasome Degradation; Exercise-induced Circadian Regulation	Proteasome
High	Master Protein	O09061	Proteasome subunit beta type-1 OS=Mus musculus OX=10090 GN=Psmb1 PE=1 SV=1	1.436	4	1	1	1	1	240	26.4	7.81	0	1	metabolic process	cytoplasm;cytosol;nucleus;proteasome	catalytic activity	Pf00227	19170	ENSMUSG00000014769.9	17	Psmb1	Proteasome Degradation	Proteasome
High	Master Protein	Q99JY9	Actin-related protein 3 OS=Mus musculus OX=10090 GN=Actr3 PE=1 SV=3	1.399	3	1	1	1	1	418	47.3	5.88	0	1	cell differentiation;cell division;cell organization and biogenesis;cellular component movement;regulation of biological process;response to stimulus	cytoplasm;cytoskeleton;membrane	nucleotide binding;protein binding;structural molecule activity	Pf00022	74117	ENSMUSG00000026341.16	1	Actr3
High	Master Protein	D6RI20	Isoform of Q3UGR5, Haloacid dehalogenase-like hydrolase domain-containing protein 2 OS=Mus musculus OX=10090 GN=Hdhd2 PE=4 SV=1	1.399	5	1	1	1	1	152	16.2	8.75	0	1				Pf08571		ENSMUSG00000025421.14	18
High	Master Protein	Q9D6K8	FUN14 domain-containing protein 2 OS=Mus musculus OX=10090 GN=Fundc2 PE=1 SV=1	1.391	7	1	1	1	1	151	16.6	9.7	0	1	metabolic process	mitochondrion;nucleus		Pf04930	67391	ENSMUSG00000031198.4	X	Fundc2
High	Master Protein	Q9QUM9	Proteasome subunit alpha type-6 OS=Mus musculus OX=10090 GN=Psma6 PE=1 SV=1	1.352	4	1	1	1	1	246	27.4	6.76	0	1	metabolic process;regulation of biological process	cytoplasm;cytosol;nucleus;proteasome	catalytic activity;protein binding;RNA binding	Pf00227, Pf10584	26443	ENSMUSG00000021024.14	12	Psma6	Proteasome Degradation	Proteasome
High	Master Protein	P62315	Small nuclear ribonucleoprotein Sm D1 OS=Mus musculus OX=10090 GN=Snrpd1 PE=1 SV=1	1.351	11	1	1	1	1	119	13.3	11.56	0	1	cell organization and biogenesis;metabolic process	cytoplasm;cytosol;nucleus;spliceosomal complex	RNA binding	Pf01423	20641	ENSMUSG00000002477.4	18	Snrpd1	mRNA processing	Spliceosome; Systemic lupus erythematosus
High	Master Protein	P62918	60S ribosomal protein L8 OS=Mus musculus OX=10090 GN=Rpl8 PE=1 SV=2	1.332	4	1	1	1	1	257	28	11.03	0	1	metabolic process;response to stimulus	cytoplasm;membrane;ribosome	protein binding;RNA binding;structural molecule activity	Pf00181, Pf03947	26961	ENSMUSG00000003970.8	15	Rpl8	TNF-alpha NF-kB Signaling Pathway; mRNA processing; Cytoplasmic Ribosomal Proteins	Ribosome
High	Master Protein	E9PW43	Protein transport protein Sec61 subunit beta OS=Mus musculus OX=10090 GN=Gm10320 PE=3 SV=1	1.332	9	1	1	1	1	113	11.8	11.58	0	1	transport	endoplasmic reticulum;membrane	transporter activity	Pf03911		ENSMUSG00000092116.1	13
High	Master Protein	P97310	DNA replication licensing factor MCM2 OS=Mus musculus OX=10090 GN=Mcm2 PE=1 SV=3	1.325	1	1	1	1	1	904	102	5.72	0	1	cell death;cell organization and biogenesis;metabolic process;response to stimulus	chromosome;cytoplasm;cytoskeleton;cytosol;nucleus	catalytic activity;DNA binding;metal ion binding;nucleotide binding;protein binding	Pf00493, Pf01078, Pf07728, Pf12619, Pf14551	17216	ENSMUSG00000002870.8	6	Mcm2	DNA Replication; G1 to S cell cycle control	DNA replication; Cell cycle
High	Master Protein	P01029	Complement C4-B OS=Mus musculus OX=10090 GN=C4b PE=1 SV=3	1.322	1	1	2	1	1	1738	192.8	7.53	0	1	defense response;metabolic process;regulation of biological process;response to stimulus	extracellular	enzyme regulator activity;protein binding	Pf00207, Pf01759, Pf01821, Pf01835, Pf07677, Pf07678, Pf07703, Pf10569, Pf11974, Pf13249	12268	ENSMUSG00000073418.4	17	C4b	SIDS Susceptibility Pathways; Complement Activation, Classical Pathway; Oxidative Damage; Complement and Coagulation Cascades	Staphylococcus aureus infection; Complement and coagulation cascades; Pertussis; Systemic lupus erythematosus
High	Master Protein	P50580	Proliferation-associated protein 2G4 OS=Mus musculus OX=10090 GN=Pa2g4 PE=1 SV=3	1.315	3	1	1	1	1	394	43.7	6.86	0	1	metabolic process;regulation of biological process	cytoplasm;membrane;nucleus	DNA binding;protein binding;RNA binding	Pf00557	18813	ENSMUSG00000025364.13	10	Pa2g4
High	Master Protein	P20108	Thioredoxin-dependent peroxide reductase, mitochondrial OS=Mus musculus OX=10090 GN=Prdx3 PE=1 SV=1	1.313	4	1	1	1	1	257	28.1	7.58	0	1	cell death;cell differentiation;cell organization and biogenesis;cellular homeostasis;metabolic process;regulation of biological process;response to stimulus	cytoplasm;cytosol;endosome;mitochondrion	antioxidant activity;catalytic activity;enzyme regulator activity;protein binding	Pf00578, Pf08534, Pf10417, Pf13905	11757	ENSMUSG00000024997.7	19	Prdx3
High	Master Protein	Q62000	Mimecan OS=Mus musculus OX=10090 GN=Ogn PE=1 SV=1	1.312	3	1	1	1	1	298	34	5.74	0	1	cell organization and biogenesis;regulation of biological process	extracellular	protein binding	Pf12799, Pf13855	18295	ENSMUSG00000021390.5	13	Ogn
High	Master Protein	P97822	Acidic leucine-rich nuclear phosphoprotein 32 family member E OS=Mus musculus OX=10090 GN=Anp32e PE=1 SV=2	1.306	5	1	1	1	1	260	29.6	3.88	0	1	cell organization and biogenesis;regulation of biological process;transport	cytoplasm;nucleus	enzyme regulator activity;protein binding	Pf12799, Pf13855, Pf14580	66471	ENSMUSG00000015749.12	3	Anp32e
High	Master Protein	Q08879	Fibulin-1 OS=Mus musculus OX=10090 GN=Fbln1 PE=1 SV=2	1.293	2	1	1	1	1	705	78	5.16	1.86	1	cell organization and biogenesis;metabolic process;regulation of biological process;response to stimulus	extracellular	enzyme regulator activity;metal ion binding;protein binding;structural molecule activity	Pf01821, Pf07645, Pf12662, Pf14670	14114	ENSMUSG00000006369.14	15	Fbln1
High	Master Protein	Q8CDI6	Coiled-coil domain-containing protein 158 OS=Mus musculus OX=10090 GN=Ccdc158 PE=2 SV=1	1.276	1	1	1	1	1	1109	126.7	6.4	0	1	cell organization and biogenesis;metabolic process;regulation of biological process		catalytic activity;motor activity;structural molecule activity	Pf00038, Pf01576, Pf02463, Pf04111, Pf05483, Pf05557, Pf05622, Pf07888, Pf12128, Pf12252, Pf13166	320696	ENSMUSG00000050050.17	5	Ccdc158
High	Master Protein	F6RSK3	Predicted gene, 17430 OS=Mus musculus OX=10090 GN=Gm17430 PE=4 SV=1	1.254	5	1	1	1	1	157	17.7	10.93	0	1	cell organization and biogenesis;metabolic process		RNA binding;structural molecule activity	Pf01246		ENSMUSG00000091285.1	18
High	Master Protein	P62245	40S ribosomal protein S15a OS=Mus musculus OX=10090 GN=Rps15a PE=1 SV=2	1.252	6	1	1	1	1	130	14.8	10.13	0	1	metabolic process;regulation of biological process;response to stimulus	cytoplasm;membrane;mitochondrion;ribosome	RNA binding;structural molecule activity	Pf00410	267019	ENSMUSG00000008683.16	7	Rps15a	Cytoplasmic Ribosomal Proteins	Ribosome
High	Master Protein	Q9WVA4	Transgelin-2 OS=Mus musculus OX=10090 GN=Tagln2 PE=1 SV=4	1.25	6	1	1	1	1	199	22.4	8.24	0	1	cell differentiation		protein binding	Pf00307, Pf00402	21346	ENSMUSG00000026547.15	1	Tagln2
High	Master Protein	P08030	Adenine phosphoribosyltransferase OS=Mus musculus OX=10090 GN=Aprt PE=1 SV=2	1.244	6	1	1	1	1	180	19.7	6.79	0	1	metabolic process;response to stimulus;transport	cytoplasm;cytosol	catalytic activity;nucleotide binding	Pf00156	11821	ENSMUSG00000006589.8	8	Aprt	Purine metabolism	Metabolic pathways; Purine metabolism
High	Master Protein	Q9DBS1	Transmembrane protein 43 OS=Mus musculus OX=10090 GN=Tmem43 PE=1 SV=1	1.242	3	1	1	1	1	400	44.8	7.36	0	1	cell organization and biogenesis	endoplasmic reticulum;Golgi;membrane;nucleus;organelle lumen	protein binding	Pf07787, Pf09721, Pf14395	74122	ENSMUSG00000030095.10	6	Tmem43
High	Master Protein	Q8BWT1	3-ketoacyl-CoA thiolase, mitochondrial OS=Mus musculus OX=10090 GN=Acaa2 PE=1 SV=3	1.239	3	1	1	1	1	397	41.8	8.09	0	1	cell organization and biogenesis;metabolic process;regulation of biological process;response to stimulus	membrane;mitochondrion;organelle lumen	catalytic activity;RNA binding	Pf00108, Pf02801, Pf02803	52538	ENSMUSG00000036880.9	18	Acaa2	Fatty Acid Biosynthesis	Fatty acid metabolism; Valine, leucine and isoleucine degradation; Metabolic pathways; Fatty acid degradation; Fatty acid elongation
High	Master Protein	Q8VCM8	Nicalin OS=Mus musculus OX=10090 GN=Ncln PE=1 SV=2	1.221	2	1	1	1	1	563	62.9	6.49	0	1	metabolic process;regulation of biological process	endoplasmic reticulum;membrane		Pf04389, Pf05450	103425	ENSMUSG00000020238.14	10	Ncln
High	Master Protein	B1AQZ0	Isoform of Q8CHH9, Septin-8 OS=Mus musculus OX=10090 GN=Sept8 PE=1 SV=1	1.216	2	1	2	1	1	484	55.8	6.1	0	1		cytoplasm;cytoskeleton	nucleotide binding	Pf00735	20362	ENSMUSG00000018398.18	11	Sept8
Medium	Master Protein	Q8BPB5	EGF-containing fibulin-like extracellular matrix protein 1 OS=Mus musculus OX=10090 GN=Efemp1 PE=1 SV=1	1.209	2	1	1	1	1	493	54.9	5.14	0	1	metabolic process;regulation of biological process;response to stimulus	cell surface;cytoplasm;extracellular;membrane	catalytic activity;metal ion binding;protein binding;receptor activity;signal transducer activity	Pf06247, Pf07645, Pf12662, Pf12947, Pf14670	216616	ENSMUSG00000020467.15	11	Efemp1
Medium	Master Protein	F6T4M4	Isoform of Q52KI8, Serine/arginine repetitive matrix protein 1 (Fragment) OS=Mus musculus OX=10090 GN=Srrm1 PE=1 SV=1	1.197	6	1	2	1	1	140	16.2	5.38	0	1	metabolic process			Pf01480		ENSMUSG00000028809.16	4
Medium	Master Protein	O70194	Eukaryotic translation initiation factor 3 subunit D OS=Mus musculus OX=10090 GN=Eif3d PE=1 SV=2	1.147	3	1	1	1	1	548	63.9	6.05	0	1	cell organization and biogenesis;metabolic process;regulation of biological process	cytoplasm;membrane	RNA binding	Pf05091	55944	ENSMUSG00000016554.8	15	Eif3d	Translation Factors	RNA transport
Medium	Master Protein	Q8BKG3	Inactive tyrosine-protein kinase 7 OS=Mus musculus OX=10090 GN=Ptk7 PE=1 SV=1	1.141	1	1	1	1	1	1062	117.5	6.84	0	1	cell differentiation;cell organization and biogenesis;cellular component movement;metabolic process;regulation of biological process;response to stimulus	membrane	catalytic activity;nucleotide binding;protein binding;receptor activity;signal transducer activity	Pf00047, Pf00069, Pf07654, Pf07679, Pf07686, Pf07714, Pf13895, Pf13927, Pf14575	71461	ENSMUSG00000023972.9	17	Ptk7
Medium	Master Protein	A0A1W2P811	Isoform of Q8BH75, E3 ubiquitin-protein ligase NRDP1 OS=Mus musculus OX=10090 GN=Rnf41 PE=4 SV=1	1.126	25	1	1	1	1	122	13.6	7.52	0	1						ENSMUSG00000025373.14	10
Medium	Master Protein	P43406	Integrin alpha-V OS=Mus musculus OX=10090 GN=Itgav PE=1 SV=2	1.113	1	1	1	1	1	1044	115.3	5.63	0	1	cell differentiation;cell growth;cell organization and biogenesis;cellular component movement;cellular homeostasis;defense response;development;metabolic process;regulation of biological process;response to stimulus;transport	cell surface;cytosol;membrane;nucleus	metal ion binding;protein binding;transporter activity	Pf01839, Pf08441, Pf13517	16410	ENSMUSG00000027087.11	2	Itgav	Primary Focal Segmental Glomerulosclerosis FSGS; Integrin-mediated Cell Adhesion	Hypertrophic cardiomyopathy (HCM); Regulation of actin cytoskeleton; Arrhythmogenic right ventricular cardiomyopathy (ARVC); Focal adhesion; Small cell lung cancer; Dilated cardiomyopathy; Cell adhesion molecules (CAMs); Phagosome; Proteoglycans in cancer; Thyroid hormone signaling pathway; Pathways in cancer; ECM-receptor interaction; PI3K-Akt signaling pathway
Medium	Master Protein	A0A1L1STE6	Isoform of Q9D6R2, Isocitrate dehydrogenase [NAD] subunit, mitochondrial OS=Mus musculus OX=10090 GN=Idh3a PE=1 SV=1	1.07	3	1	1	1	1	384	41.5	6.93	0	1	metabolic process	mitochondrion	catalytic activity;metal ion binding;nucleotide binding	Pf00180		ENSMUSG00000032279.11	9
Medium	Master Protein	Q6ZWN5	40S ribosomal protein S9 OS=Mus musculus OX=10090 GN=Rps9 PE=1 SV=3	1.052	4	1	2	1	1	194	22.6	10.65	0	1	metabolic process;regulation of biological process	cytoplasm;membrane;nucleus;ribosome	RNA binding;structural molecule activity;translation regulator activity	Pf00163, Pf01479	76846	ENSMUSG00000006333.14	7	Rps9	mRNA processing	Ribosome
Medium	Master Protein	P62301	40S ribosomal protein S13 OS=Mus musculus OX=10090 GN=Rps13 PE=1 SV=2	1.046	5	1	1	1	1	151	17.2	10.54	0	1	metabolic process;regulation of biological process	membrane;nucleus;ribosome	RNA binding;structural molecule activity	Pf00312, Pf08069	68052; 625298; 102642137	ENSMUSG00000090862.3	7; 8	Rps13; Rps13-ps1; LOC102642137	mRNA processing; Cytoplasmic Ribosomal Proteins; TNF-alpha NF-kB Signaling Pathway	Ribosome
Medium	Master Protein	P53026	60S ribosomal protein L10a OS=Mus musculus OX=10090 GN=Rpl10a PE=1 SV=3	1.046	4	1	2	1	1	217	24.9	9.98	0	1	metabolic process	membrane;mitochondrion;nucleus;ribosome	RNA binding;structural molecule activity	Pf00687	19896		17	Rpl10a	Cytoplasmic Ribosomal Proteins
Medium	Master Protein	O35400-2	Isoform of O35400, Isoform 2 of Sulfotransferase family cytosolic 2B member 1 OS=Mus musculus OX=10090 GN=Sult2b1	1.044	3	1	2	1	1	373	42.3	5.45	0	1	metabolic process	cytoplasm;cytosol;endoplasmic reticulum	catalytic activity	Pf00685	54200		7	Sult2b1	Retinol metabolism
Medium	Master Protein	E9Q0B5	Fc fragment of IgG-binding protein OS=Mus musculus OX=10090 GN=Fcgbp PE=1 SV=1	1.036	0	1	1	1	1	2583	275	5.03	0	1			protein binding	Pf00094, Pf01826, Pf08742, Pf12714		ENSMUSG00000047730.17	7
Medium	Master Protein	Q09143	High affinity cationic amino acid transporter 1 OS=Mus musculus OX=10090 GN=Slc7a1 PE=1 SV=1	1.026	2	1	1	1	1	622	67	7.06	0	1	regulation of biological process;transport	membrane	transporter activity	Pf00324, Pf13520, Pf13906	11987	ENSMUSG00000041313.14	5	Slc7a1		MicroRNAs in cancer
Medium	Master Protein	O55029	Coatomer subunit beta' OS=Mus musculus OX=10090 GN=Copb2 PE=1 SV=2	1.023	1	1	1	1	1	905	102.4	5.3	0	1	transport	cytoplasm;cytosol;Golgi;membrane	protein binding;structural molecule activity	Pf00400, Pf04053	50797	ENSMUSG00000032458.6	9	Copb2
Medium	Master Protein	P23927	Alpha-crystallin B chain OS=Mus musculus OX=10090 GN=Cryab PE=1 SV=2	1.022	6	1	1	1	1	175	20.1	7.33	0	1	cell death;cell organization and biogenesis;metabolic process;regulation of biological process;response to stimulus	cell surface;cytoplasm;cytoskeleton;cytosol;Golgi;membrane;mitochondrion;nucleus	metal ion binding;protein binding;structural molecule activity	Pf00011, Pf00525	12955	ENSMUSG00000032060.10	9	Cryab		Protein processing in endoplasmic reticulum; Longevity regulating pathway - multiple species
Medium	Master Protein	Q3UZG4	Isoform of P31230, Aminoacyl tRNA synthase complex-interacting multifunctional protein 1 OS=Mus musculus OX=10090 GN=Aimp1 PE=1 SV=1	1.014	4	1	1	1	1	319	35.1	8.57	0	1	cell communication;cell death;cellular component movement;defense response;metabolic process;regulation of biological process;response to stimulus	cell surface;cytoplasm;cytosol;endoplasmic reticulum;extracellular;Golgi;membrane;nucleus	protein binding;RNA binding	Pf01588	13722	ENSMUSG00000028029.10	3	Aimp1	mRNA processing
Medium	Master Protein	Q8BWZ3	N-alpha-acetyltransferase 25, NatB auxiliary subunit OS=Mus musculus OX=10090 GN=Naa25 PE=1 SV=1	1.012	2	1	2	1	1	972	111.6	6.52	2.11	1	metabolic process	cytoplasm;cytosol;Golgi	catalytic activity;protein binding	Pf09797	231713	ENSMUSG00000042719.17	5	Naa25
Medium	Master Protein	Q9CZD3	Glycine--tRNA ligase OS=Mus musculus OX=10090 GN=Gars PE=1 SV=1	1.008	2	1	1	1	1	729	81.8	6.65	0	1	metabolic process	cytoplasm;cytosol;extracellular;mitochondrion	catalytic activity;nucleotide binding;protein binding	Pf00458, Pf00587, Pf03129	353172	ENSMUSG00000029777.10	6	Gars		Aminoacyl-tRNA biosynthesis
Medium	Master Protein	P97311	DNA replication licensing factor MCM6 OS=Mus musculus OX=10090 GN=Mcm6 PE=1 SV=1	0.979	2	1	1	1	1	821	92.8	5.45	0	1	metabolic process	nucleus	catalytic activity;DNA binding;nucleotide binding;protein binding	Pf00493, Pf01078, Pf07728, Pf14551	17219	ENSMUSG00000026355.11	1	Mcm6	G1 to S cell cycle control; DNA Replication	DNA replication; Cell cycle
Medium	Master Protein	Q61576	Peptidyl-prolyl cis-trans isomerase FKBP10 OS=Mus musculus OX=10090 GN=Fkbp10 PE=1 SV=2	0.978	2	1	1	1	1	581	64.7	5.64	0	1	cell organization and biogenesis;metabolic process	cytoplasm;endoplasmic reticulum;organelle lumen	catalytic activity;metal ion binding;protein binding	Pf00254, Pf13499	14230	ENSMUSG00000001555.10	11	Fkbp10
Medium	Master Protein	O35887	Calumenin OS=Mus musculus OX=10090 GN=Calu PE=1 SV=1	0.96	2	1	1	1	1	315	37	4.67	0	1		endoplasmic reticulum;extracellular;Golgi;membrane;organelle lumen	enzyme regulator activity;metal ion binding;protein binding	Pf13499	12321	ENSMUSG00000029767.16	6	Calu
Medium	Master Protein	A0A286YCG8	Isoform of Q9CY50, Translocon-associated protein subunit alpha OS=Mus musculus OX=10090 GN=Ssr1 PE=1 SV=1	0.955	3	1	2	1	1	318	35.5	4.44	1.66	1
Medium	Master Protein	O70435	Proteasome subunit alpha type-3 OS=Mus musculus OX=10090 GN=Psma3 PE=1 SV=3	0.955	5	1	1	1	1	255	28.4	5.44	0	1	metabolic process;regulation of biological process	cytoplasm;cytosol;nucleus;proteasome	catalytic activity;protein binding	Pf00227, Pf10584	19167	ENSMUSG00000060073.9	12	Psma3	Proteasome Degradation	Proteasome
