# Supplementary material for: Extracellular Vesicles From Auditory Cells as Nanocarriers for Anti-inflammatory Drugs and Pro-resolving Mediators
Source: Front Cell Neurosci. 2019 Nov 29;13:530. doi: 10.3389/fncel.2019.00530 (PMC6895008; doi:10.3389/fncel.2019.00530)
Supplement: Supplementary file 2 [file Table_2.xlsx]

## Sheet: Proteins
Supplemental Table 2: Proteins detected in the L-EVs fraction
Data processed using Proteome Discoverer 2.2 (Thermo Fisher Scientific, Waltham, MA, USA). Database: UniProt-Mouse 20180425.
Protein FDR Confidence: Combined	Master	Accession	Description	Exp. q-value: Combined	Sum PEP Score	Coverage [%]	# Peptides	# PSMs	# Unique Peptides	# Protein Groups	# AAs	MW [kDa]	calc. pI	Score Sequest HT: Sequest HT	# Peptides (by Search Engine): Sequest HT	Biological Process	Cellular Component	Molecular Function	Pfam IDs	Entrez Gene ID	Ensembl Gene ID	Chromosome	Gene Symbol	KEGG Pathways	WikiPathways
High	Master Protein	Q80YX1	Tenascin OS=Mus musculus OX=10090 GN=Tnc PE=1 SV=1	0	78.148	13	19	65	19	1	2110	231.7	4.89	132.06	19	cell communication;cell differentiation;cell organization and biogenesis;regulation of biological process;response to stimulus	extracellular;membrane	protein binding	Pf00041, Pf00147, Pf07974	21923	ENSMUSG00000028364.15	4	Tnc	MicroRNAs in cancer; Focal adhesion; ECM-receptor interaction; PI3K-Akt signaling pathway	Focal Adhesion; Focal Adhesion-PI3K-Akt-mTOR-signaling pathway
High	Master Protein	P60710	Actin, cytoplasmic 1 OS=Mus musculus OX=10090 GN=Actb PE=1 SV=1	0	65.357	49	10	55	6	1	375	41.7	5.48	149.96	10	cell organization and biogenesis;response to stimulus	cytoplasm;cytoskeleton;cytosol;membrane;nucleus	DNA binding;nucleotide binding;protein binding	Pf00022	11461	ENSMUSG00000029580.14	5	Actb	Oxytocin signaling pathway; Leukocyte transendothelial migration; Hypertrophic cardiomyopathy (HCM); Regulation of actin cytoskeleton; Arrhythmogenic right ventricular cardiomyopathy (ARVC); Focal adhesion; Hippo signaling pathway; Platelet activation; Dilated cardiomyopathy; Adherens junction; Phagosome; Proteoglycans in cancer; Salmonella infection; Thyroid hormone signaling pathway; Rap1 signa…	Regulation of Actin Cytoskeleton; Focal Adhesion; Myometrial Relaxation and Contraction Pathways
High	Master Protein	P10493	Nidogen-1 OS=Mus musculus OX=10090 GN=Nid1 PE=1 SV=2	0	62.108	17	18	55	18	1	1245	136.5	5.44	109.03	18	cell organization and biogenesis;regulation of biological process	cell surface;extracellular;membrane	metal ion binding;protein binding	Pf00008, Pf00058, Pf00086, Pf06119, Pf06247, Pf07474, Pf07645, Pf12662, Pf12947, Pf14670	18073	ENSMUSG00000005397.7	13	Nid1
High	Master Protein	Q8VDD5	Myosin-9 OS=Mus musculus OX=10090 GN=Myh9 PE=1 SV=4	0	51.093	7	10	18	10	1	1960	226.2	5.66	53.96	10	cell differentiation;cell organization and biogenesis;cellular component movement;metabolic process;regulation of biological process;transport	cytoplasm;cytoskeleton;cytosol;extracellular;membrane;nucleus	catalytic activity;motor activity;nucleotide binding;protein binding;RNA binding;transporter activity	Pf00063, Pf01442, Pf01496, Pf01576, Pf01765, Pf02463, Pf02736, Pf03962, Pf04111, Pf04156, Pf05667, Pf05911, Pf06160, Pf06637, Pf07111, Pf07888, Pf08317, Pf09726, Pf09731, Pf10498, Pf11559, Pf11917, Pf12128, Pf13094, Pf13166	17886	ENSMUSG00000022443.16	15	Myh9	Regulation of actin cytoskeleton; Tight junction	Primary Focal Segmental Glomerulosclerosis FSGS
High	Master Protein	P11499	Heat shock protein HSP 90-beta OS=Mus musculus OX=10090 GN=Hsp90ab1 PE=1 SV=3	0	40.104	18	10	44	6	1	724	83.2	5.03	92.89	10	cell organization and biogenesis;metabolic process;regulation of biological process;response to stimulus	cell surface;cytoplasm;cytosol;extracellular;membrane;mitochondrion;nucleus	enzyme regulator activity;nucleotide binding;protein binding;RNA binding	Pf00183, Pf02518, Pf13589	15516	ENSMUSG00000023944.14	17	Hsp90ab1	Progesterone-mediated oocyte maturation; NOD-like receptor signaling pathway; Pathways in cancer; Antigen processing and presentation; PI3K-Akt signaling pathway; Protein processing in endoplasmic reticulum; Estrogen signaling pathway; Prostate cancer	TNF-alpha NF-kB Signaling Pathway; Focal Adhesion-PI3K-Akt-mTOR-signaling pathway
High	Master Protein	P07901	Heat shock protein HSP 90-alpha OS=Mus musculus OX=10090 GN=Hsp90aa1 PE=1 SV=4	0	23.423	9	5	25	2	1	733	84.7	5.01	59.26	5	cell organization and biogenesis;cellular component movement;metabolic process;regulation of biological process;response to stimulus;transport	cell surface;cytoplasm;cytosol;membrane;nucleus	catalytic activity;enzyme regulator activity;nucleotide binding;protein binding;RNA binding	Pf00183, Pf02518, Pf13589	15519	ENSMUSG00000021270.13	12	Hsp90aa1	Progesterone-mediated oocyte maturation; NOD-like receptor signaling pathway; Pathways in cancer; Antigen processing and presentation; PI3K-Akt signaling pathway; Protein processing in endoplasmic reticulum; Estrogen signaling pathway; Prostate cancer	EBV LMP1 signaling; IL-6 signaling Pathway; Focal Adhesion-PI3K-Akt-mTOR-signaling pathway; IL-2 Signaling Pathway; TNF-alpha NF-kB Signaling Pathway
High	Master Protein	Q6IFX2	Keratin, type I cytoskeletal 42 OS=Mus musculus OX=10090 GN=Krt42 PE=1 SV=1	0	23.257	13	5	26	4	1	452	50.1	5.16	47.21	5		cytoplasm	structural molecule activity	Pf00038, Pf04156, Pf08317, Pf13166, Pf13514	68239	ENSMUSG00000053654.7	11	Krt42
High	Master Protein	G3X977	Isoform of Q61703, Inter-alpha trypsin inhibitor, heavy chain 2 OS=Mus musculus OX=10090 GN=Itih2 PE=1 SV=1	0	21.401	4	4	41	4	1	950	106.3	7.4	123.75	4	metabolic process;regulation of biological process	extracellular	enzyme regulator activity	Pf00092, Pf06668, Pf08487, Pf10138, Pf13519, Pf13768	16425	ENSMUSG00000037254.18	2	Itih2
High	Master Protein	P52480	Pyruvate kinase PKM OS=Mus musculus OX=10090 GN=Pkm PE=1 SV=4	0	21.132	22	8	14	8	1	531	57.8	7.47	28.89	8	cell death;cell organization and biogenesis;metabolic process;response to stimulus	cytoplasm;cytosol;mitochondrion;nucleus	catalytic activity;metal ion binding;nucleotide binding;protein binding;RNA binding	Pf00224, Pf02887	18746	ENSMUSG00000032294.17	9	Pkm	Pyruvate metabolism; Type II diabetes mellitus; Metabolic pathways; Biosynthesis of amino acids; Purine metabolism; Glycolysis / Gluconeogenesis; Carbon metabolism; Central carbon metabolism in cancer; Glucagon signaling pathway; Viral carcinogenesis	Purine metabolism; Glycolysis and Gluconeogenesis
High	Master Protein	P05213	Tubulin alpha-1B chain OS=Mus musculus OX=10090 GN=Tuba1b PE=1 SV=2	0	21.028	16	5	19	2	1	451	50.1	5.06	45.19	5	cell organization and biogenesis;response to stimulus	cytoplasm;cytoskeleton;cytosol;membrane	catalytic activity;nucleotide binding;protein binding;RNA binding;structural molecule activity	Pf00091, Pf03953	22143	ENSMUSG00000023004.8	15	Tuba1b	Phagosome; Gap junction; Apoptosis
High	Master Protein	Q922U2	Keratin, type II cytoskeletal 5 OS=Mus musculus OX=10090 GN=Krt5 PE=1 SV=1	0	20.769	11	7	24	3	1	580	61.7	7.75	41.06	7	metabolic process	cytoplasm;membrane;mitochondrion;nucleus	catalytic activity;motor activity;protein binding;structural molecule activity	Pf00038, Pf01576, Pf03961, Pf04111, Pf05957	110308	ENSMUSG00000061527.6	15	Krt5
High	Master Protein	P04104	Keratin, type II cytoskeletal 1 OS=Mus musculus OX=10090 GN=Krt1 PE=1 SV=4	0	20.735	5	4	52	2	1	637	65.6	8.15	121.94	4	defense response;metabolic process;regulation of biological process;response to stimulus	cytoskeleton;membrane;nucleus	structural molecule activity	Pf00038, Pf11853	16678	ENSMUSG00000046834.6	15	Krt1
High	Master Protein	P62737	Actin, aortic smooth muscle OS=Mus musculus OX=10090 GN=Acta2 PE=1 SV=1	0	20.309	18	5	29	1	1	377	42	5.39	46.37	5	regulation of biological process;response to stimulus	cytoplasm;cytoskeleton	nucleotide binding;protein binding	Pf00022	11475	ENSMUSG00000035783.8	19	Acta2	Vascular smooth muscle contraction	Striated Muscle Contraction; Myometrial Relaxation and Contraction Pathways
High	Master Protein	Q01853	Transitional endoplasmic reticulum ATPase OS=Mus musculus OX=10090 GN=Vcp PE=1 SV=4	0	20.215	11	7	18	7	1	806	89.3	5.26	29.17	7	cell communication;cell organization and biogenesis;metabolic process;regulation of biological process;response to stimulus;transport	cytoplasm;cytosol;endoplasmic reticulum;membrane;nucleus;proteasome	catalytic activity;enzyme regulator activity;nucleotide binding;protein binding;RNA binding	Pf00004, Pf00910, Pf01057, Pf01078, Pf02359, Pf02933, Pf05496, Pf05673, Pf06068, Pf07724, Pf07726, Pf07728, Pf09336, Pf13191, Pf13207, Pf13401	269523	ENSMUSG00000028452.7	4	Vcp	Legionellosis; Protein processing in endoplasmic reticulum	IL-9 Signaling Pathway
High	Master Protein	P50446	Keratin, type II cytoskeletal 6A OS=Mus musculus OX=10090 GN=Krt6a PE=1 SV=3	0	19.295	10	6	23	2	1	553	59.3	7.94	39.33	6	cell organization and biogenesis;defense response;metabolic process;regulation of biological process;response to stimulus		catalytic activity;motor activity;structural molecule activity	Pf00038, Pf01576, Pf04111, Pf05957, Pf12128, Pf13166	16687	ENSMUSG00000058354.6	15	Krt6a
High	Master Protein	A0A1L1SSH9	Isoform of P07214, SPARC OS=Mus musculus OX=10090 GN=Sparc PE=1 SV=1	0	19.205	18	4	15	4	1	332	37.8	5	40.28	4	regulation of biological process;response to stimulus		metal ion binding;protein binding	Pf00050, Pf07648, Pf09289, Pf10591		ENSMUSG00000018593.13	11
High	Master Protein	E9PZ16	Isoform of Q05793, Basement membrane-specific heparan sulfate proteoglycan core protein OS=Mus musculus OX=10090 GN=Hspg2 PE=1 SV=1	0	18.724	2	7	15	7	1	4383	469.5	6.47	21.74	7	cell differentiation;cell organization and biogenesis;transport	extracellular	metal ion binding;protein binding	Pf00008, Pf00047, Pf00052, Pf00053, Pf00054, Pf00057, Pf02210, Pf07679, Pf07686, Pf12785, Pf13385, Pf13895, Pf13927	15530	ENSMUSG00000028763.17	4	Hspg2	Hepatitis B; Proteoglycans in cancer; ECM-receptor interaction
High	Master Protein	P99024	Tubulin beta-5 chain OS=Mus musculus OX=10090 GN=Tubb5 PE=1 SV=1	0	18.455	18	6	20	3	1	444	49.6	4.89	26.91	6	cell organization and biogenesis	cytoplasm;cytoskeleton;cytosol;membrane;nucleus	catalytic activity;nucleotide binding;protein binding;structural molecule activity	Pf00091, Pf03953, Pf10644	22154	ENSMUSG00000001525.10	17	Tubb5	Phagosome; Gap junction
High	Master Protein	C0HKE4	Histone H2A type 1-E OS=Mus musculus OX=10090 GN=Hist1h2ae PE=1 SV=1	0	18.399	30	3	14	3	1	130	14.1	11.05	38.47	3	cell organization and biogenesis;regulation of biological process	chromosome;nucleus	DNA binding;protein binding	Pf00125, Pf00808	319166; 665433; 319172; 319191; 319164; 319165; 319170; 319163; 319167; 319171	ENSMUSG00000069272.5; ENSMUSG00000071478.5; ENSMUSG00000069270.5; ENSMUSG00000071516.2; ENSMUSG00000069309.2; ENSMUSG00000094248.1; ENSMUSG00000094777.2; ENSMUSG00000061615.2; ENSMUSG00000069301.5	13	Hist1h2ae; Hist1h2ao; Hist1h2ab; Hist1h2ai; Hist1h2ac; Hist1h2ad; Hist1h2an; Hist1h2aa; Hist1h2ag; Hist1h2ap	Alcoholism; Systemic lupus erythematosus	Proteasome Degradation
High	Master Protein	Q640N1	Adipocyte enhancer-binding protein 1 OS=Mus musculus OX=10090 GN=Aebp1 PE=1 SV=1	0	18.386	5	4	16	4	1	1128	128.3	5.08	36.11	4	metabolic process;regulation of biological process	cytoplasm;extracellular;nucleus	catalytic activity;DNA binding;metal ion binding;protein binding	Pf00246, Pf00754, Pf08400, Pf13620, Pf13715	11568	ENSMUSG00000020473.13	11	Aebp1
High	Master Protein	O88322	Nidogen-2 OS=Mus musculus OX=10090 GN=Nid2 PE=1 SV=2	0	18.148	5	6	9	6	1	1403	153.8	5.38	18.55	6		cell surface;extracellular;membrane	metal ion binding;protein binding	Pf00058, Pf00086, Pf06119, Pf06247, Pf07474, Pf07645, Pf08450, Pf12662, Pf12947, Pf14670	18074	ENSMUSG00000021806.3	14	Nid2
High	Master Protein	P37889	Fibulin-2 OS=Mus musculus OX=10090 GN=Fbln2 PE=1 SV=2	0	17	5	4	12	4	1	1221	131.7	4.68	28.57	4	cell organization and biogenesis;regulation of biological process	extracellular	metal ion binding;protein binding	Pf01821, Pf07645, Pf12662, Pf14670	14115	ENSMUSG00000064080.12	6	Fbln2
High	Master Protein	P62806	Histone H4 OS=Mus musculus OX=10090 GN=Hist1h4a PE=1 SV=2	0	16.612	41	4	22	4	1	103	11.4	11.36	44.3	4	cell organization and biogenesis;metabolic process;regulation of biological process	chromosome;membrane;nucleus	DNA binding;protein binding;RNA binding	Pf00125, Pf02969, Pf15630	320332; 326619; 319160; 319155; 319158; 319161; 69386; 319157; 319159; 326620; 100041230; 319156; 97122; 102641229	ENSMUSG00000096010.2; ENSMUSG00000091405.2; ENSMUSG00000060981.6; ENSMUSG00000069274.3; ENSMUSG00000061482.6; ENSMUSG00000067455.5; ENSMUSG00000064288.4; ENSMUSG00000060678.4; ENSMUSG00000069306.5; ENSMUSG00000069305.3; ENSMUSG00000069266.5; ENSMUSG00000060093.6; ENSMUSG00000060639.5	6; 13; 3	Hist4h4; Hist1h4a; Hist1h4k; Hist1h4c; Hist1h4i; Hist1h4n; Hist1h4h; Hist1h4f; Hist1h4j; Hist1h4b; Hist1h4m; Hist1h4d; Hist2h4; LOC100862646; LOC102641229	Alcoholism; Systemic lupus erythematosus; Viral carcinogenesis	Type II interferon signaling (IFNG)
High	Master Protein	P10126	Elongation factor 1-alpha 1 OS=Mus musculus OX=10090 GN=Eef1a1 PE=1 SV=3	0	16.535	8	2	11	2	1	462	50.1	9.01	29.75	2	cell organization and biogenesis;metabolic process;regulation of biological process;response to stimulus	cytoplasm;cytoskeleton;cytosol;membrane;nucleus	catalytic activity;nucleotide binding;protein binding;RNA binding	Pf00009, Pf03143, Pf03144	13627	ENSMUSG00000037742.14	9	Eef1a1; LOC101056619	Legionellosis; RNA transport	EGFR1 Signaling Pathway; Translation Factors
High	Master Protein	Q61704	Inter-alpha-trypsin inhibitor heavy chain H3 OS=Mus musculus OX=10090 GN=Itih3 PE=1 SV=3	0	16.356	7	7	45	7	1	889	99.3	6.05	89.14	7	metabolic process;regulation of biological process	extracellular	enzyme regulator activity	Pf00092, Pf06668, Pf08487, Pf11443, Pf13519, Pf13768	16426	ENSMUSG00000006522.15	14	Itih3
High	Master Protein	Q6IFZ6	Keratin, type II cytoskeletal 1b OS=Mus musculus OX=10090 GN=Krt77 PE=1 SV=1	0	16.113	8	4	23	1	1	572	61.3	8.02	50.79	4		cytoskeleton	protein binding;structural molecule activity	Pf00038, Pf09728, Pf13166	406220	ENSMUSG00000067594.5	15	Krt77
High	Master Protein	A0A0A0MQA5	Isoform of P68368, Tubulin alpha chain (Fragment) OS=Mus musculus OX=10090 GN=Tuba4a PE=1 SV=1	0	15.395	14	5	14	2	1	477	52.9	5.19	26.19	5	cell organization and biogenesis		catalytic activity;nucleotide binding;protein binding;structural molecule activity	Pf00091, Pf03953		ENSMUSG00000026202.13	1
High	Master Protein	P02535	Keratin, type I cytoskeletal 10 OS=Mus musculus OX=10090 GN=Krt10 PE=1 SV=3	0	15.317	11	6	35	4	1	570	57.7	5.11	55.41	6	cell differentiation;cell organization and biogenesis;response to stimulus		protein binding;structural molecule activity	Pf00038	16661		11	Krt10	Staphylococcus aureus infection
High	Master Protein	P09405	Nucleolin OS=Mus musculus OX=10090 GN=Ncl PE=1 SV=2	0	15.156	10	6	18	6	1	707	76.7	4.75	29.37	6	regulation of biological process;response to stimulus;transport	cell surface;cytoplasm;membrane;nucleus	DNA binding;metal ion binding;protein binding;RNA binding	Pf00076, Pf13893, Pf14259	17975	ENSMUSG00000026234.12	1	Ncl		PluriNetWork; mRNA processing
High	Master Protein	P20152	Vimentin OS=Mus musculus OX=10090 GN=Vim PE=1 SV=3	0	14.724	14	6	15	6	1	466	53.7	5.12	18.66	6	cell differentiation;cell organization and biogenesis;metabolic process;regulation of biological process;response to stimulus	cytoplasm;cytoskeleton;cytosol;membrane	protein binding;RNA binding;structural molecule activity	Pf00038, Pf04111, Pf04156, Pf04732, Pf05622, Pf10186	22352	ENSMUSG00000026728.9	2	Vim	MicroRNAs in cancer; Epstein-Barr virus infection	Spinal Cord Injury; Striated Muscle Contraction; Primary Focal Segmental Glomerulosclerosis FSGS; Alpha6-Beta4 Integrin Signaling Pathway
High	Master Protein	P62259	14-3-3 protein epsilon OS=Mus musculus OX=10090 GN=Ywhae PE=1 SV=1	0	14.224	26	6	16	5	1	255	29.2	4.74	28.62	6	cellular component movement;cellular homeostasis;metabolic process;regulation of biological process;response to stimulus;transport	cytoplasm;cytosol;membrane;mitochondrion;nucleus	catalytic activity;protein binding;RNA binding	Pf00244	22627	ENSMUSG00000020849.13	11	Ywhae	Epstein-Barr virus infection; Hippo signaling pathway; Oocyte meiosis; Neurotrophin signaling pathway; Cell cycle; PI3K-Akt signaling pathway; Viral carcinogenesis	Calcium Regulation in the Cardiac Cell; Myometrial Relaxation and Contraction Pathways; Alpha6-Beta4 Integrin Signaling Pathway; TNF-alpha NF-kB Signaling Pathway
High	Master Protein	Q61937	Nucleophosmin OS=Mus musculus OX=10090 GN=Npm1 PE=1 SV=1	0	14.213	17	2	7	2	1	292	32.5	4.77	25.6	2	cell growth;cell organization and biogenesis;cellular homeostasis;metabolic process;regulation of biological process;response to stimulus;transport	cytoplasm;cytoskeleton;cytosol;membrane;nucleus	DNA binding;enzyme regulator activity;nucleotide binding;protein binding;RNA binding	Pf03066	18148	ENSMUSG00000057113.13	11	Npm1		mRNA processing
High	Master Protein	A0A0A0MQF6	Isoform of P16858, Glyceraldehyde-3-phosphate dehydrogenase OS=Mus musculus OX=10090 GN=Gapdh PE=1 SV=1	0	14.1	13	3	7	3	1	359	38.6	8.97	20.41	3	cell death;cell organization and biogenesis;defense response;development;metabolic process;regulation of biological process;response to stimulus	cytoplasm;cytoskeleton;cytosol;membrane;mitochondrion;nucleus	catalytic activity;enzyme regulator activity;nucleotide binding;protein binding	Pf00044, Pf02800	14433	ENSMUSG00000057666.18	6	Gapdh		Glycolysis and Gluconeogenesis
High	Master Protein	E9Q0F0	Keratin 78 OS=Mus musculus OX=10090 GN=Krt78 PE=1 SV=1	0	13.612	1	2	10	2	1	1068	112.2	7.97	28.1	2	cell organization and biogenesis;cellular component movement;metabolic process;regulation of biological process;transport	cytoskeleton;Golgi;membrane	catalytic activity;motor activity;protein binding;structural molecule activity;transporter activity	Pf00038, Pf01576, Pf02050, Pf02321, Pf02403, Pf03280, Pf03938, Pf04111, Pf04156, Pf04740, Pf04977, Pf05008, Pf05103, Pf05335, Pf05483, Pf05557, Pf05622, Pf05642, Pf05667, Pf05911, Pf06013, Pf06133, Pf06160, Pf06810, Pf07321, Pf07926, Pf08614, Pf09606, Pf09726, Pf09731, Pf09755, Pf11559, Pf11932, Pf12128, Pf12325, Pf12329, Pf12795, Pf13514, Pf13851, Pf14362, Pf15070, Pf15397	332131	ENSMUSG00000050463.8	15	Krt78
High	Master Protein	P68372	Tubulin beta-4B chain OS=Mus musculus OX=10090 GN=Tubb4b PE=1 SV=1	0	13.025	15	5	12	2	1	445	49.8	4.89	14.12	5	cell organization and biogenesis	cytoplasm;cytoskeleton;nucleus	catalytic activity;nucleotide binding;RNA binding;structural molecule activity	Pf00091, Pf03953, Pf10644	227613	ENSMUSG00000036752.4	2	Tubb4b	Phagosome; Gap junction
High	Master Protein	Q8CGP2-2	Isoform of Q8CGP2, Isoform 2 of Histone H2B type 1-P OS=Mus musculus OX=10090 GN=Hist1h2bp	0	12.892	24	3	15	3	1	138	15.6	10.24	14.87	3	cell organization and biogenesis	chromosome;cytosol;nucleus	DNA binding;protein binding	Pf00125, Pf00808	319188	ENSMUSG00000069308.7	13	Hist1h2bp
High	Master Protein	F8WID5	Isoform of P58771, Tropomyosin alpha-1 chain OS=Mus musculus OX=10090 GN=Tpm1 PE=1 SV=1	0	12.706	11	3	5	3	1	326	37.4	4.72	18.63	3				Pf00261, Pf12718		ENSMUSG00000032366.15	9
High	Master Protein	Q6NXH9	Keratin, type II cytoskeletal 73 OS=Mus musculus OX=10090 GN=Krt73 PE=1 SV=1	0	12.612	6	3	23	1	1	539	58.9	8.09	55.82	3	transport	nucleus	catalytic activity;motor activity;protein binding;structural molecule activity	Pf00038, Pf01576, Pf03962, Pf04156, Pf08614, Pf09728, Pf09763, Pf11559, Pf12128, Pf13514	223915	ENSMUSG00000063661.5	15	Krt73
High	Master Protein	P01942	Hemoglobin subunit alpha OS=Mus musculus OX=10090 GN=Hba PE=1 SV=2	0	11.259	17	2	25	2	1	142	15.1	8.22	81.82	2	response to stimulus;transport	membrane	antioxidant activity;catalytic activity;metal ion binding;protein binding;transporter activity	Pf00042	15122; 110257		11	Hba-a1; Hba-a2
High	Master Protein	A0A2R8VHP3	Predicted pseudogene 5478 OS=Mus musculus OX=10090 GN=Gm5478 PE=1 SV=1	0	11.088	6	4	19	2	1	535	57.9	6.2	28.73	4
High	Master Protein	P51885	Lumican OS=Mus musculus OX=10090 GN=Lum PE=1 SV=2	0	10.818	17	5	32	5	1	338	38.2	6.43	21.41	5	cell organization and biogenesis;regulation of biological process;response to stimulus	extracellular	protein binding	Pf01462, Pf12799, Pf13855	17022	ENSMUSG00000036446.5	10	Lum	Proteoglycans in cancer
High	Master Protein	Q8VED5	Keratin, type II cytoskeletal 79 OS=Mus musculus OX=10090 GN=Krt79 PE=1 SV=2	0	10.552	6	3	10	1	1	531	57.5	7.69	23.9	3			catalytic activity;motor activity;protein binding;structural molecule activity	Pf00038, Pf01576, Pf13166	223917	ENSMUSG00000061397.7	15	Krt79
High	Master Protein	P63017	Heat shock cognate 71 kDa protein OS=Mus musculus OX=10090 GN=Hspa8 PE=1 SV=1	0	10.325	7	3	6	3	1	646	70.8	5.52	11.02	3	cell organization and biogenesis;metabolic process;regulation of biological process;transport	cell surface;cytoplasm;cytosol;endosome;membrane;nucleus;spliceosomal complex;vacuole	catalytic activity;nucleotide binding;protein binding;RNA binding	Pf00012, Pf02463, Pf06723	15481	ENSMUSG00000015656.17	9	Hspa8	Endocytosis; MAPK signaling pathway; Toxoplasmosis; Epstein-Barr virus infection; Spliceosome; Legionellosis; Influenza A; Antigen processing and presentation; Protein processing in endoplasmic reticulum; Estrogen signaling pathway; Measles; Longevity regulating pathway - multiple species	Exercise-induced Circadian Regulation; MAPK signaling pathway; Exercise-induced Circadian Regulation
High	Master Protein	P01027	Complement C3 OS=Mus musculus OX=10090 GN=C3 PE=1 SV=3	0	10.051	2	3	8	3	1	1663	186.4	6.73	10.11	3	cell organization and biogenesis;coagulation;defense response;metabolic process;regulation of biological process;response to stimulus	extracellular	enzyme regulator activity;protein binding	Pf00207, Pf01759, Pf01821, Pf01835, Pf07677, Pf07678, Pf07703, Pf10569, Pf11974	12266	ENSMUSG00000024164.15	17	C3	Herpes simplex infection; Chagas disease (American trypanosomiasis); Staphylococcus aureus infection; Tuberculosis; Phagosome; Complement and coagulation cascades; Pertussis; Legionellosis; Systemic lupus erythematosus; Leishmaniasis; Viral carcinogenesis	TYROBP Causal Network; Complement Activation, Classical Pathway; Complement and Coagulation Cascades
High	Master Protein	P48759	Pentraxin-related protein PTX3 OS=Mus musculus OX=10090 GN=Ptx3 PE=1 SV=2	0	9.851	10	3	13	3	1	381	41.8	5.38	33.21	3	defense response;regulation of biological process;response to stimulus	extracellular	protein binding	Pf00354, Pf02626, Pf13385	19288	ENSMUSG00000027832.5	3	Ptx3		Lung fibrosis
High	Master Protein	A0A0R4J1E2	Isoform of P57776, Elongation factor 1-delta OS=Mus musculus OX=10090 GN=Eef1d PE=1 SV=1	0	9.807	5	2	4	2	1	660	72.9	6.51	10.34	2	metabolic process;regulation of biological process;response to stimulus	cytoplasm;cytosol;endoplasmic reticulum;nucleus	DNA binding;protein binding;RNA binding;signal transducer activity	Pf00736	66656	ENSMUSG00000055762.15	15	Eef1d		Translation Factors
High	Master Protein	P19221	Prothrombin OS=Mus musculus OX=10090 GN=F2 PE=1 SV=1	0	9.722	4	3	4	3	1	618	70.2	6.43	6.13	3	cellular homeostasis;coagulation;defense response;metabolic process;regulation of biological process;response to stimulus	extracellular	catalytic activity;metal ion binding;protein binding;receptor activity;signal transducer activity	Pf00051, Pf00089, Pf00594, Pf09342, Pf09396	14061	ENSMUSG00000027249.15	2	F2	Regulation of actin cytoskeleton; Complement and coagulation cascades; Neuroactive ligand-receptor interaction	Blood Clotting Cascade; Regulation of Actin Cytoskeleton; Complement and Coagulation Cascades
High	Master Protein	Q3TTY5	Keratin, type II cytoskeletal 2 epidermal OS=Mus musculus OX=10090 GN=Krt2 PE=1 SV=1	0	9.477	3	3	19	2	1	707	70.9	8.06	39.55	3	cell organization and biogenesis;cell proliferation;cellular component movement;metabolic process	cytoskeleton;membrane;nucleus	protein binding;structural molecule activity	Pf00038, Pf13166	16681	ENSMUSG00000064201.8	15	Krt2
High	Master Protein	P99027	60S acidic ribosomal protein P2 OS=Mus musculus OX=10090 GN=Rplp2 PE=1 SV=3	0	9.207	53	3	7	3	1	115	11.6	4.54	10.54	3	metabolic process	membrane;ribosome	structural molecule activity	Pf00428	67186	ENSMUSG00000025508.13	7	Rplp2	Ribosome	Cytoplasmic Ribosomal Proteins
High	Master Protein	P08113	Endoplasmin OS=Mus musculus OX=10090 GN=Hsp90b1 PE=1 SV=2	0	9.185	5	4	10	3	1	802	92.4	4.82	14.94	4	cell organization and biogenesis;metabolic process;regulation of biological process;response to stimulus;transport	cytosol;endoplasmic reticulum;extracellular;membrane;nucleus;organelle lumen	nucleotide binding;protein binding;RNA binding	Pf00183, Pf02518, Pf13589	22027	ENSMUSG00000020048.13	10	Hsp90b1	Thyroid hormone synthesis; Pathways in cancer; PI3K-Akt signaling pathway; Protein processing in endoplasmic reticulum; Estrogen signaling pathway; Prostate cancer	Focal Adhesion-PI3K-Akt-mTOR-signaling pathway
High	Master Protein	A0A1W2P7Q9	Isoform of Q60605, Myosin light polypeptide 6 OS=Mus musculus OX=10090 GN=Myl6 PE=1 SV=1	0	8.766	25	3	10	3	1	158	17.7	4.65	16.09	3	cellular component movement	membrane	catalytic activity;metal ion binding;motor activity;protein binding;structural molecule activity	Pf00036, Pf13405, Pf13499	17904	ENSMUSG00000090841.2	10	Myl6		Focal Adhesion
High	Master Protein	P07724	Serum albumin OS=Mus musculus OX=10090 GN=Alb PE=1 SV=3	0	7.977	4	2	11	2	1	608	68.6	6.07	35.81	2	cell communication;regulation of biological process;response to stimulus;transport	cytoplasm;endoplasmic reticulum;extracellular;Golgi;nucleus	DNA binding;metal ion binding;protein binding	Pf00273	11657	ENSMUSG00000029368.10	5	Alb	Thyroid hormone synthesis
High	Master Protein	O70251	Elongation factor 1-beta OS=Mus musculus OX=10090 GN=Eef1b PE=1 SV=5	0	7.762	11	2	6	2	1	225	24.7	4.69	10.68	2	metabolic process;response to stimulus	cytoplasm;endoplasmic reticulum	protein binding;RNA binding	Pf00736, Pf14497	55949	ENSMUSG00000025967.16	1	Eef1b2		Translation Factors
High	Master Protein	P08730	Keratin, type I cytoskeletal 13 OS=Mus musculus OX=10090 GN=Krt13 PE=1 SV=2	0	7.478	6	3	22	1	1	437	47.7	4.86	17.7	3	cell organization and biogenesis;response to stimulus	cytoskeleton;nucleus	protein binding;structural molecule activity	Pf00038, Pf13514	16663	ENSMUSG00000044041.4	11	Krt13
High	Master Protein	Q9Z1R9	MCG124046 OS=Mus musculus OX=10090 GN=Prss1 PE=1 SV=1	0	7.363	8	1	20	1	1	246	26.1	4.94	46.49	1	metabolic process		catalytic activity	Pf00089	114228	ENSMUSG00000062751.5	6	Prss1
High	Master Protein	P14869	60S acidic ribosomal protein P0 OS=Mus musculus OX=10090 GN=Rplp0 PE=1 SV=3	0	6.93	15	3	4	3	1	317	34.2	6.25	5.5	3	response to stimulus;transport	cytoplasm;cytosol;endoplasmic reticulum;membrane;nucleus;ribosome	RNA binding;structural molecule activity	Pf00428, Pf00466	11837	ENSMUSG00000067274.10	5	Rplp0	Ribosome	Cytoplasmic Ribosomal Proteins
High	Master Protein	Q6IME9	Keratin, type II cytoskeletal 72 OS=Mus musculus OX=10090 GN=Krt72 PE=3 SV=1	0	6.906	4	2	16	1	1	520	56.7	7.4	35.77	2			catalytic activity;motor activity;protein binding;structural molecule activity	Pf00038, Pf01576, Pf09728, Pf12128, Pf13514	105866	ENSMUSG00000056605.6	15	Krt72; Krt72-ps
High	Master Protein	Q9Z1T2	Thrombospondin-4 OS=Mus musculus OX=10090 GN=Thbs4 PE=1 SV=1	0	6.715	2	1	1	1	1	963	106.3	4.67	3.45	1	cell organization and biogenesis;cellular component movement;regulation of biological process;response to stimulus	endoplasmic reticulum;extracellular	metal ion binding;protein binding	Pf02412, Pf05735, Pf07645, Pf11598, Pf12947	21828	ENSMUSG00000021702.7	13	Thbs4	Focal adhesion; Phagosome; ECM-receptor interaction; PI3K-Akt signaling pathway; Malaria	Focal Adhesion-PI3K-Akt-mTOR-signaling pathway; Focal Adhesion
High	Master Protein	Q9D8N0	Elongation factor 1-gamma OS=Mus musculus OX=10090 GN=Eef1g PE=1 SV=3	0	6.174	6	2	9	2	1	437	50	6.74	17.13	2	metabolic process;response to stimulus	cytoplasm;endoplasmic reticulum;membrane;nucleus	catalytic activity;protein binding;RNA binding	Pf00043, Pf00647, Pf02798, Pf13409, Pf13410, Pf13417, Pf14497	67160	ENSMUSG00000071644.10	19	Eef1g	Legionellosis	Translation Factors
High	Master Protein	P70670	Nascent polypeptide-associated complex subunit alpha, muscle-specific form OS=Mus musculus OX=10090 GN=Naca PE=1 SV=2	0	6.113	1	2	3	2	1	2187	220.4	9.35	4.27	2	cellular component movement;metabolic process;regulation of biological process;transport	cytoplasm;nucleus	DNA binding;protein binding	Pf01849	17938	ENSMUSG00000061315.14	10	Naca
High	Master Protein	P63038	60 kDa heat shock protein, mitochondrial OS=Mus musculus OX=10090 GN=Hspd1 PE=1 SV=1	0	6.007	6	2	2	2	1	573	60.9	6.18	2.27	2	cell organization and biogenesis;cell proliferation;metabolic process;regulation of biological process;response to stimulus;transport	cell surface;cytoplasm;cytosol;endoplasmic reticulum;endosome;Golgi;membrane;mitochondrion;organelle lumen	catalytic activity;nucleotide binding;protein binding;RNA binding	Pf00118	15510	ENSMUSG00000025980.14	1	Hspd1	RNA degradation; Tuberculosis; Legionellosis; Type I diabetes mellitus	SIDS Susceptibility Pathways
High	Master Protein	E9QNP0	Isoform of Q80XH1, KxDL motif-containing protein 1 OS=Mus musculus OX=10090 GN=Kxd1 PE=1 SV=1	0	5.688	7	1	3	1	1	232	26.8	9.83	10.21	1	metabolic process;transport	ribosome	protein binding;structural molecule activity	Pf00240, Pf01020, Pf10241, Pf11976, Pf13019, Pf13881, Pf14560		ENSMUSG00000055553.16	8
High	Master Protein	P07141	Macrophage colony-stimulating factor 1 OS=Mus musculus OX=10090 GN=Csf1 PE=1 SV=2	0	5.481	3	1	7	1	1	552	60.6	5.24	25.67	1	cell differentiation;cell proliferation;defense response;regulation of biological process;response to stimulus	extracellular;membrane	protein binding	Pf05337	12977	ENSMUSG00000014599.10	3	Csf1	Ras signaling pathway; Rheumatoid arthritis; TNF signaling pathway; Osteoclast differentiation; Rap1 signaling pathway; PI3K-Akt signaling pathway; Hematopoietic cell lineage; Cytokine-cytokine receptor interaction	Cytokines and Inflammatory Response; Focal Adhesion-PI3K-Akt-mTOR-signaling pathway
High	Master Protein	Q03265	ATP synthase subunit alpha, mitochondrial OS=Mus musculus OX=10090 GN=Atp5f1a PE=1 SV=1	0	5.441	3	1	2	1	1	553	59.7	9.19	5.34	1	metabolic process;regulation of biological process;transport	membrane;mitochondrion	catalytic activity;nucleotide binding;protein binding;RNA binding;transporter activity	Pf00006, Pf00306, Pf02663, Pf02874, Pf05943	11946	ENSMUSG00000025428.15	18	Atp5a1	Metabolic pathways; Huntington's disease; Oxidative phosphorylation; Parkinson's disease; Alzheimer's disease	Electron Transport Chain; Oxidative phosphorylation
High	Master Protein	Q3THE2	Myosin regulatory light chain 12B OS=Mus musculus OX=10090 GN=Myl12b PE=1 SV=2	0	5.359	17	2	2	2	1	172	19.8	4.84	5.8	2	regulation of biological process		metal ion binding;protein binding	Pf00036, Pf13202, Pf13405, Pf13833	67938	ENSMUSG00000034868.8	17	Myl12b	Leukocyte transendothelial migration; Regulation of actin cytoskeleton; Focal adhesion; Platelet activation; Tight junction
High	Master Protein	Q3U3V1	Isoform of O88947, Coagulation factor X OS=Mus musculus OX=10090 GN=F10 PE=1 SV=1	0	5.038	4	2	13	2	1	493	55.2	5.64	14.01	2	coagulation;metabolic process;regulation of biological process	endoplasmic reticulum;extracellular;membrane	catalytic activity;metal ion binding;protein binding	Pf00008, Pf00089, Pf00594, Pf13365, Pf14670	14058	ENSMUSG00000031444.16	8	F10		Complement and Coagulation Cascades; Blood Clotting Cascade
High	Master Protein	Q8R001	Microtubule-associated protein RP/EB family member 2 OS=Mus musculus OX=10090 GN=Mapre2 PE=1 SV=1	0	4.98	6	1	1	1	1	326	36.9	5.38	4.53	1	cell division	cytoplasm;cytoskeleton	protein binding	Pf00307, Pf03271	212307	ENSMUSG00000024277.14	18	Mapre2
High	Master Protein	P13595	Neural cell adhesion molecule 1 OS=Mus musculus OX=10090 GN=Ncam1 PE=1 SV=3	0	4.803	2	2	3	2	1	1115	119.4	4.83	0	2	cell organization and biogenesis;regulation of biological process;response to stimulus	cell surface;cytosol;membrane	protein binding	Pf00041, Pf00047, Pf07654, Pf07679, Pf08205, Pf13895, Pf13927	17967		9	Ncam1	Cell adhesion molecules (CAMs); Prion diseases
High	Master Protein	P09411	Phosphoglycerate kinase 1 OS=Mus musculus OX=10090 GN=Pgk1 PE=1 SV=4	0	4.505	4	1	2	1	1	417	44.5	7.9	3.23	1	cell differentiation;metabolic process;regulation of biological process;response to stimulus	cytoplasm;cytosol;membrane	catalytic activity;nucleotide binding	Pf00162	18655	ENSMUSG00000062070.12	X	Pgk1	Metabolic pathways; Biosynthesis of amino acids; Glycolysis / Gluconeogenesis; HIF-1 signaling pathway; Carbon metabolism	Glycolysis and Gluconeogenesis
High	Master Protein	Q9QUN9	Dickkopf-related protein 3 OS=Mus musculus OX=10090 GN=Dkk3 PE=2 SV=1	0	4.374	4	1	3	1	1	349	38.4	4.54	6.38	1	development;regulation of biological process;response to stimulus	extracellular		Pf04706, Pf06607	50781	ENSMUSG00000030772.6	7	Dkk3
High	Master Protein	P28656	Nucleosome assembly protein 1-like 1 OS=Mus musculus OX=10090 GN=Nap1l1 PE=1 SV=2	0	4.095	5	1	1	1	1	391	45.3	4.46	2.6	1	cell organization and biogenesis	cytoplasm;membrane;nucleus	protein binding;RNA binding	Pf00956	53605	ENSMUSG00000058799.15	10	Nap1l1
High	Master Protein	A8DUK4	Beta-globin OS=Mus musculus OX=10090 GN=Hbb-bs PE=1 SV=1	0	4.076	13	2	9	2	1	147	15.7	7.69	15.62	2	regulation of biological process;transport		antioxidant activity;catalytic activity;metal ion binding;protein binding;transporter activity	Pf00042	100503605; 101488143; 15129	ENSMUSG00000073940.3; ENSMUSG00000052305.6	7	Beta-s; Hbb-bs; Hbb-bt; Hbb-b1	African trypanosomiasis; Malaria
High	Master Protein	P17182	Alpha-enolase OS=Mus musculus OX=10090 GN=Eno1 PE=1 SV=3	0	3.898	6	2	4	2	1	434	47.1	6.8	1.97	2	metabolic process;regulation of biological process;response to stimulus	cell surface;cytoplasm;cytosol;membrane;nucleus	catalytic activity;DNA binding;metal ion binding;protein binding;RNA binding	Pf00113, Pf03952, Pf13378	13806; 433182	ENSMUSG00000059040.4; ENSMUSG00000063524.13	4; 18	Eno1; Gm5506; Eno1b	RNA degradation; Metabolic pathways; Biosynthesis of amino acids; Glycolysis / Gluconeogenesis; HIF-1 signaling pathway; Carbon metabolism	Glycolysis and Gluconeogenesis
High	Master Protein	Q9EST5-2	Isoform of Q9EST5, Isoform 2 of Acidic leucine-rich nuclear phosphoprotein 32 family member B OS=Mus musculus OX=10090 GN=Anp32b	0	3.894	6	1	1	1	1	329	37.4	4.18	2.19	1	cell organization and biogenesis;regulation of biological process;transport	nucleus	protein binding	Pf12799, Pf13855, Pf14580	67628		4	Anp32b
High	Master Protein	P09103	Protein disulfide-isomerase OS=Mus musculus OX=10090 GN=P4hb PE=1 SV=2	0	3.886	3	1	2	1	1	509	57	4.88	5.12	1	cellular homeostasis;metabolic process;regulation of biological process;response to stimulus	endoplasmic reticulum;membrane;organelle lumen	catalytic activity;metal ion binding;protein binding;RNA binding	Pf00085, Pf01216, Pf13098, Pf13848, Pf13899, Pf13905	18453	ENSMUSG00000025130.11	11	P4hb	Protein processing in endoplasmic reticulum
High	Master Protein	O35103	Osteomodulin OS=Mus musculus OX=10090 GN=Omd PE=2 SV=1	0	3.823	2	1	4	1	1	423	49.7	5.16	6.08	1	cell organization and biogenesis;regulation of biological process	extracellular	protein binding	Pf01462, Pf12799, Pf13855	27047	ENSMUSG00000048368.8	13	Omd
High	Master Protein	P70168	Importin subunit beta-1 OS=Mus musculus OX=10090 GN=Kpnb1 PE=1 SV=2	0	3.669	2	1	1	1	1	876	97.1	4.78	2.65	1	cell organization and biogenesis;cellular component movement;regulation of biological process;response to stimulus;transport	cytoplasm;cytosol;membrane;nucleus	protein binding;RNA binding;transporter activity	Pf02985, Pf03810, Pf13513	16211	ENSMUSG00000001440.5	11	Kpnb1	RNA transport	PluriNetWork
High	Master Protein	P63101	14-3-3 protein zeta/delta OS=Mus musculus OX=10090 GN=Ywhaz PE=1 SV=1	0	3.644	8	2	8	1	1	245	27.8	4.79	11.6	2	cell organization and biogenesis;regulation of biological process;response to stimulus;transport	cytoplasm;cytosol;membrane;mitochondrion;nucleus	protein binding;RNA binding	Pf00244	22631	ENSMUSG00000022285.16	15	Ywhaz	Epstein-Barr virus infection; Hippo signaling pathway; Hepatitis B; Oocyte meiosis; Cell cycle; PI3K-Akt signaling pathway; Viral carcinogenesis	IL-5 Signaling Pathway; Calcium Regulation in the Cardiac Cell; Myometrial Relaxation and Contraction Pathways; TNF-alpha NF-kB Signaling Pathway; Alpha6-Beta4 Integrin Signaling Pathway; IL-3 Signaling Pathway
High	Master Protein	P12023	Amyloid-beta A4 protein OS=Mus musculus OX=10090 GN=App PE=1 SV=3	0	3.524	2	1	1	1	1	770	86.7	4.79	0	1	cell death;cell growth;cell organization and biogenesis;cellular component movement;cellular homeostasis;metabolic process;regulation of biological process;response to stimulus;transport	cell surface;cytoplasm;endoplasmic reticulum;endosome;Golgi;membrane	DNA binding;enzyme regulator activity;metal ion binding;protein binding	Pf00014, Pf02177, Pf03494, Pf03938, Pf10515, Pf11657, Pf11740, Pf12924, Pf12925, Pf13868	11820		16	App	Alzheimer's disease; Serotonergic synapse	Delta-Notch Signaling Pathway; Alzheimers Disease
High	Master Protein	Q00623	Apolipoprotein A-I OS=Mus musculus OX=10090 GN=Apoa1 PE=1 SV=2	0	3.419	4	2	13	2	1	264	30.6	5.73	19.37	2	cell organization and biogenesis;cell proliferation;cellular component movement;metabolic process;regulation of biological process;response to stimulus;transport	cell surface;cytosol;extracellular;nucleus	enzyme regulator activity;protein binding;transporter activity	Pf01442	11806	ENSMUSG00000032083.8	9	Apoa1	Vitamin digestion and absorption; PPAR signaling pathway; African trypanosomiasis; Fat digestion and absorption	PPAR signaling pathway; Statin Pathway
High	Master Protein	P60335	Poly(rC)-binding protein 1 OS=Mus musculus OX=10090 GN=Pcbp1 PE=1 SV=1	0	3.355	8	2	3	2	1	356	37.5	7.09	3.98	2	metabolic process;regulation of biological process	cytoplasm;cytosol;membrane;nucleus	DNA binding;protein binding;RNA binding;translation regulator activity	Pf00013, Pf13014	23983	ENSMUSG00000051695.6	6	Pcbp1	Spliceosome	mRNA processing
High	Master Protein	Q9Z2K1	Keratin, type I cytoskeletal 16 OS=Mus musculus OX=10090 GN=Krt16 PE=1 SV=3	0	3.279	4	2	9	1	1	469	51.6	5.2	1.98	2	cell differentiation;cell organization and biogenesis;cellular component movement;defense response;regulation of biological process;response to stimulus	cytoskeleton;nucleus	protein binding;structural molecule activity	Pf00038, Pf13514	16666	ENSMUSG00000053797.10	11	Krt16
High	Master Protein	P20029	Endoplasmic reticulum chaperone BiP OS=Mus musculus OX=10090 GN=Hspa5 PE=1 SV=3	0	3.168	2	1	1	1	1	655	72.4	5.16	1.69	1	cell communication;cell death;cell differentiation;cell organization and biogenesis;metabolic process;regulation of biological process;response to stimulus;transport	cell surface;cytoplasm;endoplasmic reticulum;extracellular;membrane;mitochondrion;nucleus;organelle lumen	catalytic activity;nucleotide binding;protein binding	Pf00012, Pf01968, Pf06723	14828	ENSMUSG00000026864.13	2	Hspa5	Thyroid hormone synthesis; Antigen processing and presentation; Protein export; Prion diseases; Protein processing in endoplasmic reticulum	MAPK signaling pathway
High	Master Protein	Q9CWH6	Proteasome subunit alpha-type 7-like OS=Mus musculus OX=10090 GN=Psma8 PE=1 SV=1	0	3.087	4	1	2	1	1	250	27.8	8.69	3.88	1	metabolic process	cytoplasm;cytosol;nucleus;proteasome	catalytic activity	Pf00227, Pf10584	73677	ENSMUSG00000036743.3	18	Psma8	Proteasome
High	Master Protein	P58252	Elongation factor 2 OS=Mus musculus OX=10090 GN=Eef2 PE=1 SV=2	0	2.929	2	2	3	2	1	858	95.3	6.83	1.73	2	cell differentiation;cell proliferation;metabolic process;regulation of biological process;response to stimulus	cytoplasm;cytosol;membrane;nucleus;ribosome	catalytic activity;nucleotide binding;protein binding;RNA binding	Pf00009, Pf00679, Pf03144, Pf03764, Pf14492	13629	ENSMUSG00000034994.10	10	Eef2	Oxytocin signaling pathway; AMPK signaling pathway	Translation Factors
High	Master Protein	P35700	Peroxiredoxin-1 OS=Mus musculus OX=10090 GN=Prdx1 PE=1 SV=1	0	2.848	9	1	1	1	1	199	22.2	8.12	0	1	cell proliferation;cellular homeostasis;defense response;metabolic process;regulation of biological process;response to stimulus	cytoplasm;cytosol;mitochondrion;nucleus;organelle lumen	antioxidant activity;catalytic activity;protein binding;RNA binding	Pf00578, Pf08534, Pf10417	18477	ENSMUSG00000028691.12	4	Prdx1	Peroxisome
High	Master Protein	Q02819	Nucleobindin-1 OS=Mus musculus OX=10090 GN=Nucb1 PE=1 SV=2	0	2.84	2	1	1	1	1	459	53.4	5.07	0	1	regulation of biological process;response to stimulus	cytoplasm;endoplasmic reticulum;endosome;extracellular;Golgi;membrane;nucleus	DNA binding;metal ion binding;protein binding		18220	ENSMUSG00000030824.17	7	Nucb1
High	Master Protein	F8WGL3	Isoform of P18760, Cofilin-1 OS=Mus musculus OX=10090 GN=Cfl1 PE=1 SV=1	0	2.652	5	1	4	1	1	227	24.6	8.03	7.68	1	cell organization and biogenesis	cytoskeleton	protein binding	Pf00241		ENSMUSG00000056201.7	19
High	Master Protein	E9Q557	Desmoplakin OS=Mus musculus OX=10090 GN=Dsp PE=1 SV=1	0	2.493	1	2	2	2	1	2883	332.7	6.8	1.74	2	cell differentiation;cell organization and biogenesis;metabolic process;regulation of biological process;response to stimulus	cytoplasm;cytoskeleton;membrane;nucleus	catalytic activity;motor activity;protein binding;RNA binding;structural molecule activity	Pf00038, Pf00681, Pf01576, Pf02463, Pf04111, Pf04156, Pf05483, Pf05557, Pf05622, Pf06637, Pf06705, Pf07888, Pf10174, Pf12128	109620	ENSMUSG00000054889.9	13	Dsp	Arrhythmogenic right ventricular cardiomyopathy (ARVC)	Lung fibrosis; Alpha6-Beta4 Integrin Signaling Pathway
High	Master Protein	P57722	Poly(rC)-binding protein 3 OS=Mus musculus OX=10090 GN=Pcbp3 PE=1 SV=3	0	2.49	4	1	1	1	1	371	39.3	7.52	1.69	1	regulation of biological process	cytoplasm;cytosol;nucleus	DNA binding;RNA binding	Pf00013, Pf13014	59093	ENSMUSG00000001120.15	10	Pcbp3		mRNA processing
High	Master Protein	P11276	Fibronectin OS=Mus musculus OX=10090 GN=Fn1 PE=1 SV=4	0	2.439	1	2	3	2	1	2477	272.4	5.59	0	2	cell differentiation;cell organization and biogenesis;cellular component movement;defense response;metabolic process;regulation of biological process;response to stimulus	extracellular;membrane	enzyme regulator activity;metal ion binding;protein binding	Pf00039, Pf00040, Pf00041	14268	ENSMUSG00000026193.15	1	Fn1	AGE-RAGE signaling pathway in diabetic complications; Regulation of actin cytoskeleton; Focal adhesion; Small cell lung cancer; Proteoglycans in cancer; Pathways in cancer; ECM-receptor interaction; PI3K-Akt signaling pathway; Amoebiasis; Bacterial invasion of epithelial cells	Regulation of Actin Cytoskeleton; Focal Adhesion; Focal Adhesion-PI3K-Akt-mTOR-signaling pathway; Inflammatory Response Pathway
High	Master Protein	Q9QUM9	Proteasome subunit alpha type-6 OS=Mus musculus OX=10090 GN=Psma6 PE=1 SV=1	0	2.436	5	1	1	1	1	246	27.4	6.76	0	1	metabolic process;regulation of biological process	cytoplasm;cytosol;nucleus;proteasome	catalytic activity;protein binding;RNA binding	Pf00227, Pf10584	26443	ENSMUSG00000021024.14	12	Psma6	Proteasome	Proteasome Degradation
High	Master Protein	P62835	Ras-related protein Rap-1A OS=Mus musculus OX=10090 GN=Rap1a PE=1 SV=1	0	2.375	6	1	2	1	1	184	21	6.67	1.88	1	cellular homeostasis;regulation of biological process;response to stimulus;transport	cytoplasm;endosome;membrane	catalytic activity;nucleotide binding;protein binding;transporter activity	Pf00009, Pf00071, Pf08477	109905	ENSMUSG00000068798.10	3	Rap1a	Leukocyte transendothelial migration; MAPK signaling pathway; Pancreatic secretion; Ras signaling pathway; Focal adhesion; Long-term potentiation; Chemokine signaling pathway; Platelet activation; Neurotrophin signaling pathway; Rap1 signaling pathway; cAMP signaling pathway; Renal cell carcinoma	Focal Adhesion; MAPK signaling pathway; Signaling of Hepatocyte Growth Factor Receptor; Integrin-mediated Cell Adhesion; Chemokine signaling pathway; IL-3 Signaling Pathway
High	Master Protein	Q66JS6	Eukaryotic translation initiation factor 3 subunit J-B OS=Mus musculus OX=10090 GN=Eif3j2 PE=1 SV=1	0	2.359	5	1	2	1	1	263	29.5	4.81	1.63	1	metabolic process	cytoplasm	RNA binding	Pf08597	78655; 100042807	ENSMUSG00000043424.10	2; 18	Eif3j1; Eif3j2	RNA transport	Translation Factors
High	Master Protein	P42932	T-complex protein 1 subunit theta OS=Mus musculus OX=10090 GN=Cct8 PE=1 SV=3	0	2.347	3	1	2	1	1	548	59.5	5.62	0	1	cell organization and biogenesis;metabolic process;regulation of biological process;transport	cytoplasm;cytoskeleton;cytosol	nucleotide binding;protein binding	Pf00118	12469	ENSMUSG00000025613.13	16	Cct8
High	Master Protein	F8WIP8	Isoform of P10923, Osteopontin OS=Mus musculus OX=10090 GN=Spp1 PE=1 SV=1	0	2.309	7	1	2	1	1	295	32.6	4.55	4.19	1	cell differentiation;cellular component movement;defense response;metabolic process;regulation of biological process;response to stimulus	cytoplasm;extracellular;Golgi	protein binding	Pf00865	20750	ENSMUSG00000029304.14	5	Spp1		Osteoclast; Focal Adhesion; Lung fibrosis; Focal Adhesion-PI3K-Akt-mTOR-signaling pathway; Endochondral Ossification; TGF Beta Signaling Pathway; TYROBP Causal Network; PluriNetWork
High	Master Protein	Q99PM0	Isoform of P55002, Microfibril-associated glycoprotein 1 OS=Mus musculus OX=10090 GN=Mfap2 PE=1 SV=1	0	2.254	5	1	2	1	1	185	20.8	4.89	2.3	1	cell differentiation	extracellular	protein binding	Pf05507	17150	ENSMUSG00000060572.17	4	Mfap2
High	Master Protein	Q9EQU5	Protein SET OS=Mus musculus OX=10090 GN=Set PE=1 SV=1	0	2.161	3	1	1	1	1	289	33.4	4.32	2.12	1	cell organization and biogenesis;regulation of biological process	cytoplasm;cytosol;endoplasmic reticulum;nucleus	DNA binding	Pf00956	56086	ENSMUSG00000054766.13	2	Set
High	Master Protein	P28653	Biglycan OS=Mus musculus OX=10090 GN=Bgn PE=1 SV=1	0	2.156	3	1	2	1	1	369	41.6	7.27	4.56	1	metabolic process;regulation of biological process;response to stimulus	cell surface;cytoplasm;extracellular;membrane	enzyme regulator activity;protein binding	Pf01462, Pf12799, Pf13855, Pf14580	12111	ENSMUSG00000031375.17	X	Bgn
High	Master Protein	A2AQ07	Tubulin beta-1 chain OS=Mus musculus OX=10090 GN=Tubb1 PE=1 SV=1	0	2.142	5	2	4	1	1	451	50.4	5.07	0	2	cell organization and biogenesis	cytoplasm;cytoskeleton	catalytic activity;nucleotide binding;structural molecule activity	Pf00091, Pf03953	545486	ENSMUSG00000016255.5	2	Tubb1	Phagosome; Gap junction
High	Master Protein	Q8VHY0	Chondroitin sulfate proteoglycan 4 OS=Mus musculus OX=10090 GN=Cspg4 PE=1 SV=3	0	2.141	1	1	1	1	1	2327	252.2	5.44	2.3	1	cell differentiation;cell proliferation;cellular component movement;defense response;development;regulation of biological process;response to stimulus	cell surface;membrane	protein binding;signal transducer activity	Pf00054, Pf02210, Pf13385	121021	ENSMUSG00000032911.6	9	Cspg4		Spinal Cord Injury
High	Master Protein	Q62356	Follistatin-related protein 1 OS=Mus musculus OX=10090 GN=Fstl1 PE=1 SV=2	0	2.019	4	1	2	1	1	306	34.5	5.85	3.81	1	response to stimulus;transport	extracellular;membrane	metal ion binding;protein binding;transporter activity	Pf00050, Pf03137, Pf07648, Pf09289, Pf13499	14314	ENSMUSG00000022816.11	16	Fstl1
High	Master Protein	Q792Z1	MCG140784 OS=Mus musculus OX=10090 GN=Try10 PE=1 SV=1	0	2.017	4	1	4	1	1	246	26.2	5.83	3.38	1	metabolic process		catalytic activity	Pf00089	436522	ENSMUSG00000071521.4	6	Try10	Pancreatic secretion; Protein digestion and absorption; Influenza A; Neuroactive ligand-receptor interaction
High	Master Protein	Q62009	Periostin OS=Mus musculus OX=10090 GN=Postn PE=1 SV=2	0	1.894	1	1	2	1	1	838	93.1	7.53	1.73	1	cell communication;cell growth;cell organization and biogenesis;regulation of biological process;response to stimulus	cytoplasm;extracellular;Golgi	metal ion binding;protein binding	Pf02469, Pf07546	50706	ENSMUSG00000027750.16	3	Postn
High	Master Protein	Q3UKW2	Isoform of P0DP26, Calmodulin-1 OS=Mus musculus OX=10090 GN=Calm1 PE=1 SV=1	0	1.822	9	1	1	1	1	197	21.5	4.35	0	1	regulation of biological process;response to stimulus	cytoplasm;membrane;nucleus	enzyme regulator activity;metal ion binding;protein binding	Pf00036, Pf08726, Pf12763, Pf13202, Pf13405, Pf13499, Pf13833, Pf14658	12313	ENSMUSG00000001175.13	12	Calm1		Endochondral Ossification; Myometrial Relaxation and Contraction Pathways; G13 Signaling Pathway; MicroRNAs in Cardiomyocyte Hypertrophy; Calcium Regulation in the Cardiac Cell; Glycogen Metabolism; G Protein Signaling Pathways
High	Master Protein	Q61171	Peroxiredoxin-2 OS=Mus musculus OX=10090 GN=Prdx2 PE=1 SV=3	0	1.765	6	1	1	1	1	198	21.8	5.41	0	1	cell proliferation;cellular homeostasis;metabolic process;regulation of biological process;response to stimulus	cytoplasm;cytosol;mitochondrion	antioxidant activity;catalytic activity;protein binding	Pf00578, Pf08534, Pf10417	21672	ENSMUSG00000005161.15	8	Prdx2
High	Master Protein	G5E899	Isoform of P22777, Plasminogen activator inhibitor 1 OS=Mus musculus OX=10090 GN=Serpine1 PE=1 SV=1	0	1.643	2	1	1	1	1	402	45	6.47	0	1	defense response;regulation of biological process;response to stimulus	cytoplasm;extracellular	enzyme regulator activity;protein binding	Pf00079	18787	ENSMUSG00000037411.10	5	Serpine1	AGE-RAGE signaling pathway in diabetic complications; Chagas disease (American trypanosomiasis); p53 signaling pathway; Hippo signaling pathway; Complement and coagulation cascades; HIF-1 signaling pathway	Complement and Coagulation Cascades; TGF Beta Signaling Pathway; Blood Clotting Cascade; Adipogenesis genes
High	Master Protein	Q9QUK9	MCG15083 OS=Mus musculus OX=10090 GN=Try5 PE=1 SV=1	0.002	1.508	8	1	5	1	1	246	26.3	5.3	2.04	1	metabolic process		catalytic activity;metal ion binding	Pf00089	103964	ENSMUSG00000036938.17	6	Try5	Pancreatic secretion; Protein digestion and absorption; Influenza A; Neuroactive ligand-receptor interaction
High	Master Protein	O35988	Syndecan-4 OS=Mus musculus OX=10090 GN=Sdc4 PE=1 SV=1	0.002	1.286	8	1	2	1	1	198	21.5	4.41	0	1	cell organization and biogenesis;regulation of biological process;response to stimulus	cell surface;extracellular;membrane;organelle lumen	protein binding;receptor activity;signal transducer activity	Pf01034	20971	ENSMUSG00000017009.3	2	Sdc4	Cell adhesion molecules (CAMs); Proteoglycans in cancer; ECM-receptor interaction
High	Master Protein	F8VQJ3	Isoform of P02468, Laminin subunit gamma-1 OS=Mus musculus OX=10090 GN=Lamc1 PE=1 SV=1	0.009	1.232	1	1	1	1	1	1607	177.1	5.19	1.62	1	cell organization and biogenesis;cellular component movement;regulation of biological process	cytoskeleton;extracellular	catalytic activity;motor activity;protein binding;structural molecule activity	Pf00052, Pf00053, Pf00055, Pf00261, Pf01576, Pf04012, Pf05262, Pf05483, Pf05557, Pf05701, Pf06008, Pf06160, Pf08317, Pf10174, Pf12795, Pf13514, Pf13868, Pf13949	226519	ENSMUSG00000026478.14	1	Lamc1	Focal adhesion; Toxoplasmosis; Small cell lung cancer; Pathways in cancer; ECM-receptor interaction; PI3K-Akt signaling pathway; Prion diseases; Amoebiasis	Alpha6-Beta4 Integrin Signaling Pathway; Focal Adhesion; Focal Adhesion-PI3K-Akt-mTOR-signaling pathway; Inflammatory Response Pathway
High	Master Protein	O35887	Calumenin OS=Mus musculus OX=10090 GN=Calu PE=1 SV=1	0.009	1.212	4	1	2	1	1	315	37	4.67	0	1		endoplasmic reticulum;extracellular;Golgi;membrane;organelle lumen	enzyme regulator activity;metal ion binding;protein binding	Pf13499	12321	ENSMUSG00000029767.16	6	Calu
High	Master Protein	A0A1L1STC6	Isoform of Q6ZWR6, Nesprin-1 OS=Mus musculus OX=10090 GN=Syne1 PE=1 SV=1	0.009	1.206	0	1	2	1	1	8799	1009.3	5.58	2	1	cell differentiation;cell organization and biogenesis;regulation of biological process	cytoplasm;cytoskeleton;Golgi;membrane;nucleus	protein binding;RNA binding	Pf00307, Pf00435, Pf10541, Pf12128	64009	ENSMUSG00000096054.3	10	Syne1
High	Master Protein	P14131	40S ribosomal protein S16 OS=Mus musculus OX=10090 GN=Rps16 PE=1 SV=4	0.009	1.166	7	1	1	1	1	146	16.4	10.21	0	1	metabolic process	membrane;ribosome	RNA binding;structural molecule activity	Pf00380	100039355; 20055	ENSMUSG00000037563.15	5; 7	Rps16-ps2; Rps16	Ribosome	Cytoplasmic Ribosomal Proteins
High	Master Protein	P15532	Nucleoside diphosphate kinase A OS=Mus musculus OX=10090 GN=Nme1 PE=1 SV=1	0.009	1.165	6	1	1	1	1	152	17.2	7.37	0	1	cell differentiation;cellular homeostasis;metabolic process;regulation of biological process;response to stimulus;transport	cytoplasm;cytosol;membrane;mitochondrion;nucleus	catalytic activity;DNA binding;metal ion binding;nucleotide binding;protein binding;RNA binding	Pf00334	18102	ENSMUSG00000037601.11	11	Nme1	Metabolic pathways; Purine metabolism; Pyrimidine metabolism	Purine metabolism
High	Master Protein	Q80YQ1	Isoform of P35441, Thrombospondin-1 OS=Mus musculus OX=10090 GN=Thbs1 PE=1 SV=1	0.009	1.158	1	1	1	1	1	1171	129.6	4.94	1.63	1	cell organization and biogenesis;cellular component movement;defense response;metabolic process;regulation of biological process;response to stimulus	cell surface;cytoplasm;endoplasmic reticulum;extracellular	metal ion binding;protein binding	Pf00090, Pf00093, Pf02210, Pf02412, Pf05735, Pf12947, Pf14828	21825	ENSMUSG00000040152.8	2	Thbs1	p53 signaling pathway; MicroRNAs in cancer; Focal adhesion; Phagosome; Proteoglycans in cancer; TGF-beta signaling pathway; Rap1 signaling pathway; ECM-receptor interaction; PI3K-Akt signaling pathway; Malaria; Bladder cancer	TGF Beta Signaling Pathway; Inflammatory Response Pathway; Focal Adhesion; Focal Adhesion-PI3K-Akt-mTOR-signaling pathway
High	Master Protein	O08795-2	Isoform of O08795, Isoform 2 of Glucosidase 2 subunit beta OS=Mus musculus OX=10090 GN=Prkcsh	0.009	1.139	2	1	2	1	1	528	59.5	4.48	1.63	1	cell organization and biogenesis;metabolic process;regulation of biological process	endoplasmic reticulum	metal ion binding;protein binding;RNA binding	Pf07915, Pf12999, Pf13015	19089	ENSMUSG00000003402.14	9	Prkcsh
High	Master Protein	Q61753	D-3-phosphoglycerate dehydrogenase OS=Mus musculus OX=10090 GN=Phgdh PE=1 SV=3	0.009	1.094	2	1	1	1	1	533	56.5	6.54	1.91	1	cell differentiation;cell organization and biogenesis;metabolic process;regulation of biological process		catalytic activity;nucleotide binding	Pf00389, Pf02826	236539	ENSMUSG00000053398.11	3	Phgdh	Metabolic pathways; Biosynthesis of amino acids; Glycine, serine and threonine metabolism; Carbon metabolism
High	Master Protein	J3QPG5	Isoform of Q61207, Prosaposin OS=Mus musculus OX=10090 GN=Psap PE=1 SV=1	0.009	1.057	2	1	1	1	1	557	61.3	5.29	0	1	metabolic process	vacuole		Pf02199, Pf03489, Pf05184		ENSMUSG00000004207.14	10
High	Master Protein	Q9QYX7	Protein piccolo OS=Mus musculus OX=10090 GN=Pclo PE=1 SV=4	0.008	1.046	0	1	5	1	1	5068	550.5	6.51	0	1	cell organization and biogenesis;regulation of biological process;response to stimulus;transport	cytoskeleton	metal ion binding;protein binding	Pf00168, Pf00595, Pf05715, Pf09770, Pf15449	26875	ENSMUSG00000061601.15	5	Pclo	Insulin secretion
High	Master Protein	P62827	GTP-binding nuclear protein Ran OS=Mus musculus OX=10090 GN=Ran PE=1 SV=3	0.008	1.024	5	1	1	1	1	216	24.4	7.49	0	1	cell division;cell organization and biogenesis;regulation of biological process;response to stimulus;transport	chromosome;cytoplasm;endosome;membrane;nucleus	catalytic activity;metal ion binding;nucleotide binding;protein binding;RNA binding;transporter activity	Pf00025, Pf00071, Pf08477	19384; 102641332	ENSMUSG00000029430.13	5; 9	LOC100045999; Ran; LOC102641332	Epstein-Barr virus infection; HTLV-I infection; Ribosome biogenesis in eukaryotes; RNA transport
Medium	Master Protein	P56480	ATP synthase subunit beta, mitochondrial OS=Mus musculus OX=10090 GN=Atp5f1b PE=1 SV=2	0.019	0.97	2	1	2	1	1	529	56.3	5.34	0	1	cell differentiation;cellular homeostasis;metabolic process;regulation of biological process;transport	cell surface;membrane;mitochondrion;nucleus	catalytic activity;metal ion binding;nucleotide binding;protein binding;receptor activity;transporter activity	Pf00006, Pf00306, Pf02874	11947	ENSMUSG00000025393.12	10	Atp5b	Metabolic pathways; Huntington's disease; Oxidative phosphorylation; Parkinson's disease; Alzheimer's disease	Electron Transport Chain; Oxidative phosphorylation
Medium	Master Protein	F6T4M4	Isoform of Q52KI8, Serine/arginine repetitive matrix protein 1 (Fragment) OS=Mus musculus OX=10090 GN=Srrm1 PE=1 SV=1	0.019	0.958	6	1	14	1	1	140	16.2	5.38	0	1	metabolic process			Pf01480		ENSMUSG00000028809.16	4
Medium	Master Protein	Q9R0N0	Galactokinase OS=Mus musculus OX=10090 GN=Galk1 PE=1 SV=2	0.019	0.95	3	1	1	1	1	392	42.3	5.26	0	1	metabolic process	cytoplasm;membrane	catalytic activity;nucleotide binding;protein binding	Pf08544, Pf10509	14635	ENSMUSG00000020766.4	11	Galk1	Metabolic pathways; Amino sugar and nucleotide sugar metabolism; Galactose metabolism
Medium	Master Protein	Q8K045	Serine/threonine-protein kinase N3 OS=Mus musculus OX=10090 GN=Pkn3 PE=1 SV=1	0.018	0.933	1	1	2	1	1	878	97.8	8.79	1.67	1	cellular component movement;metabolic process;regulation of biological process;response to stimulus	cytoplasm;nucleus	catalytic activity;nucleotide binding	Pf00069, Pf02185, Pf07714, Pf14531	263803	ENSMUSG00000026785.14	2	Pkn3	Salmonella infection; PI3K-Akt signaling pathway
Medium	Master Protein	P62242	40S ribosomal protein S8 OS=Mus musculus OX=10090 GN=Rps8 PE=1 SV=2	0.018	0.914	5	1	1	1	1	208	24.2	10.32	0	1	metabolic process	cytoplasm;cytosol;endoplasmic reticulum;membrane;nucleus;ribosome	RNA binding;structural molecule activity	Pf01201	20116; 100040298	ENSMUSG00000047675.15	4; 7	Rps8; Gm15501	Ribosome	Cytoplasmic Ribosomal Proteins
Medium	Master Protein	Q8K4Z5	Splicing factor 3A subunit 1 OS=Mus musculus OX=10090 GN=Sf3a1 PE=1 SV=1	0.018	0.861	2	1	1	1	1	791	88.5	5.22	1.62	1	cell organization and biogenesis;metabolic process;regulation of biological process	nucleus;spliceosomal complex	protein binding;RNA binding	Pf00240, Pf01805, Pf12230, Pf14560	67465	ENSMUSG00000002129.11	11	Sf3a1	Spliceosome	mRNA processing
Medium	Master Protein	Q61468	Mesothelin OS=Mus musculus OX=10090 GN=Msln PE=1 SV=1	0.018	0.86	2	1	1	1	1	625	69.4	7.59	0	1		cell surface;extracellular;Golgi;membrane	protein binding	Pf06060	56047	ENSMUSG00000063011.6	17	Msln
Medium	Master Protein	P63158	High mobility group protein B1 OS=Mus musculus OX=10090 GN=Hmgb1 PE=1 SV=2	0.018	0.859	7	1	1	1	1	215	24.9	5.74	0	1	cell differentiation;cell organization and biogenesis;cell proliferation;cellular component movement;cellular homeostasis;defense response;metabolic process;regulation of biological process;response to stimulus;transport	cell surface;chromosome;cytoplasm;endosome;extracellular;membrane;nucleus	catalytic activity;DNA binding;enzyme regulator activity;protein binding;RNA binding	Pf00505, Pf09011	15289; 100862258	ENSMUSG00000066551.12	5; 2	Hmgb1; Gm21596; LOC100862258	Base excision repair
Medium	Master Protein	K3W4R4	Isoform of Q80X19, Collagen alpha-1(XIV) chain OS=Mus musculus OX=10090 GN=Col14a1 PE=1 SV=1	0.018	0.843	1	1	1	1	1	1798	193	5.1	0	1			protein binding	Pf00041, Pf00092, Pf01391, Pf13519		ENSMUSG00000022371.15	15
Medium	Master Protein	Q02257	Junction plakoglobin OS=Mus musculus OX=10090 GN=Jup PE=1 SV=3	0.017	0.836	2	1	1	1	1	745	81.7	6.14	0	1	cell organization and biogenesis;cellular component movement;regulation of biological process;response to stimulus	cytoplasm;cytoskeleton;cytosol;membrane;nucleus	protein binding;signal transducer activity;structural molecule activity	Pf00514	16480	ENSMUSG00000001552.14	11	Jup	Acute myeloid leukemia; Arrhythmogenic right ventricular cardiomyopathy (ARVC); Transcriptional misregulation in cancer; Pathways in cancer	Wnt Signaling Pathway NetPath
Medium	Master Protein	Q9CYN9	Renin receptor OS=Mus musculus OX=10090 GN=Atp6ap2 PE=1 SV=2	0.017	0.832	2	1	2	1	1	350	39.1	5.54	0	1	metabolic process;regulation of biological process	membrane	protein binding;receptor activity	Pf07850	70495	ENSMUSG00000031007.2	X	Atp6ap2	Renin-angiotensin system	Oxidative phosphorylation
