# Supplementary material for: Extracellular Vesicles From Auditory Cells as Nanocarriers for Anti-inflammatory Drugs and Pro-resolving Mediators
Source: Front Cell Neurosci. 2019 Nov 29;13:530. doi: 10.3389/fncel.2019.00530 (PMC6895008; doi:10.3389/fncel.2019.00530)
Supplement: Supplementary file 3 [file Table_3.xlsx]

## Sheet: Protocol
Supplemental Table 3: Target Lipidomic Analyses
Eicosanoids were quantified by the stable isotope dilution as described in Materials and Methods. GRP1 (S-EVs) and
GRP2 (L-EVs) were divided into 5 subgroups each (total 10 subgroups): GRP1-1: S-EVs untreated; GRP1-2: S-EVs
incubated with 10 mM ASP; GRP1-3: S-EVs incubated with 10 mM LXA4 + 10 mM RvD1; GRP1-4: S-EVs incubated with
10 mM AA+EPA+DHA+LA; GRP1-5: S-EVs incubated with 10 mM AA+EPA+DHA+LA+ASP; GRP2-1: L-EVs
untreated; GRP2-2: L-EVs incubated with 10 mM ASP; GRP2-3: L-EVs incubated with 10 mM LXA4+RvD1; GRP2-4:
L-EVs incubated with 10 mM AA+EPA+DHA+LA; GRP2-5: L-EVs incubated with 10 mM AA+EPA+DHA+LA+ASP.
This Supplemental Table 3 is divided in 4 pages. In worksheet 1 there is a brief description of the protocol; worksheet 2 contains the data;
worksheet 3 include the complete list of metabolites included in the eicosanoid panel, and worksheet 4 the list of abbreviations.
	Comprehensive Eicosanoid Panel
	Sample Count	Sample ID	Tissue Type	Amount Rcvd (uL)	Used for Analysis (uL)
	1	GRP1-1	Extracellular Vesicles	500	450
	2	GRP1-2	Extracellular Vesicles	500	450
	3	GRP1-3	Extracellular Vesicles	500	450
	4	GRP1-4	Extracellular Vesicles	500	450
	5	GRP1-5	Extracellular Vesicles	500	450
	6	GRP2-6	Extracellular Vesicles	500	450
	7	GRP2-7	Extracellular Vesicles	500	450
	8	GRP2-8	Extracellular Vesicles	500	450
	9	GRP2-9	Extracellular Vesicles	500	450
	10	GRP2-10	Extracellular Vesicles	500	450
	Method
	Extraction
	Amount of sample Used = 450 uL
	100uL internal standard mix added to each sample
	EIC were purified by SPE:
	Strata-x polymeric reverse phase columns (8B-S100-UBJ Phenomenex)
	Dissolved in 50uL Buffer A (63%H20, 37%ACN, 0.02%Acedic Acid)
	Analysis
	Analysis by RP-UPLC/MS
	Chromatography: ACQUITY UPLC System, Waters
	Column: Waters BEH-Shield 2.1x100mm 1.7uM
	Injection volume: 10 uL
	Analysis: Mass spectrometer, Sciex 6500 Qtrap
	Software Packages: Analyst; Multiquant;
	Quantification: Full Standard Mix

## Sheet: Data
		Comprehensive Eicosanoid Panel
		All data are expressed in pmol/mL
		ND= not detected; Lower Limit of Detection: 0.002 pmol / mL
	Sample ID		TxB2	PGF2a	PGE2	PGD2	PGE1											11-HEPE	13-HDoHE	15d PGD2	5-iso PGF2a VI	8-iso PGF2a III	9-HETE	9-HEPE	8-HDoHE	16-HDoHE	20-HDoHE	LTB4	5-HETE	5-HEPE	7-HDoHE	4-HDoHE	9-HOTrE	5-HETrE	5,15-diHETE	PDX	15-HETE	15-HEPE	13-HODE	15-HETrE	8-HETE	8-HEPE	10-HDoHE	8-HETrE	12-HETE	12-HEPE	14-HDoHE	11-HDoHE	9-HODE
	GRP1-1		ND	ND	ND	ND	ND											ND	ND	ND	ND	ND	ND	ND	ND	0.0133687	ND	ND	0.0740907	ND	ND	ND	ND	ND	ND	ND	0.0529687	ND	0.218309	ND	0.0364183	ND	ND	0.0981577	1.26244	0.0283528	0.106308	ND	0.403853
	GRP1-2		ND	ND	ND	ND	ND											ND	ND	ND	ND	ND	ND	ND	ND	ND	ND	ND	0.128239	ND	ND	ND	ND	ND	ND	ND	0.0531075	ND	0.195697	ND	ND	ND	ND	0.190297	1.85056	0.0396965	0.205367	ND	0.274187
	GRP1-3		ND	ND	ND	ND	ND											ND	ND	ND	ND	ND	ND	ND	ND	ND	ND	ND	0.171815	ND	ND	ND	ND	ND	ND	ND	0.0934311	ND	0.252491	ND	ND	ND	ND	ND	2.47342	0.0662959	0.326331	ND	0.265315
	GRP1-4		1.18	15.64	48.94	189.18	9.12											131.672	11.6476	4.60801	3.24942	2.49683	73.0886	80.7092	16.881	15.1134	29.058	1.91701	96.9931	46.3137	4.32166	21.1646	0.313535	0.725132	1.65721	0.654088	112.15	54.282	280.574	1.8298	32.526	60.4641	8.04722	0.502819	42.767	71.9214	17.0354	9.08503	551.427
	GRP1-5		0.84	7.82	31.62	129.14	1.96											147.796	9.74129	6.02945	1.94678	1.41154	65.4452	105.17	16.5603	15.3351	32.0744	1.23534	78.0232	47.6987	4.49949	25.1783	0.651396	0.507124	1.33184	0.54155	84.4644	61.2947	321.733	1.37545	27.2881	87.7409	8.14647	0.557325	31.819	91.872	18.8113	9.82668	761.499
	GRP2-6		ND	ND	ND	0.002	ND											ND	ND	ND	ND	ND	ND	ND	ND	ND	ND	ND	0.158857	ND	ND	ND	ND	ND	ND	ND	ND	ND	0.612151	ND	ND	ND	ND	ND	2.15397	0.114701	0.269432	ND	0.807019
	GRP2-7		ND	ND	ND	ND	ND											ND	ND	ND	ND	ND	ND	ND	ND	ND	ND	ND	0.0861258	ND	ND	ND	ND	ND	ND	ND	0.089265	ND	0.289943	ND	ND	ND	ND	ND	2.77449	ND	ND	ND	0.493422
	GRP2-8		ND	ND	ND	ND	ND											ND	ND	ND	ND	ND	ND	ND	ND	ND	ND	ND	0.0576995	ND	ND	ND	ND	ND	ND	ND	0.0513935	ND	0.189776	ND	ND	ND	ND	ND	1.65955	0.0332855	0.187217	ND	0.247672
	GRP2-9		0.46	6.44	25.74	126.66	1.96											42.0818	2.97068	4.75755	1.37014	1.24293	22.1859	27.9069	4.358	3.93603	8.83816	0.525406	24.2305	11.1157	0.998571	4.38759	0.383048	0.270487	0.584108	0.204531	33.7728	25.5171	260.393	1.22645	13.1154	19.3968	3.05499	0.132333	18.3804	24.2498	4.44318	3.0731	469.414
	GRP2-10		0.46	5.36	35.66	108.02	3.5											38.6886	2.32099	3.96155	1.25512	1.05781	19.4863	25.5272	2.44026	3.01312	7.33952	0.469022	24.4996	9.31446	0.637352	3.3305	0.335475	0.176893	0.529146	0.159219	33.938	19.5882	253.923	0.874985	11.4194	16.4079	2.16626	0.117088	16.4513	20.4646	2.94397	2.09963	441.011
	Sample ID		PGD1	PGE3	PGD3	15k PGF2a	15k PGE2
	GRP1-1		ND	ND	ND	ND	ND
	GRP1-2		ND	ND	ND	ND	ND
	GRP1-3		ND	ND	ND	ND	ND
	GRP1-4		6.24	49.46	249.16	1.8683	123.26
	GRP1-5		5.54	15.44	312.62	1.94	37.24
	GRP2-6		ND	ND	ND	ND	ND
	GRP2-7		ND	ND	0.08	ND	ND
	GRP2-8		ND	ND	ND	ND	ND
	GRP2-9		3.1	9.56	116.84	4.42	4.82
	GRP2-10		3.6	16.36	122.12	2.32	9.06
	Sample ID		dhk PGE2	dhk PGD2	11b PGE2	12-HHTrE	11-HETE
	GRP1-1		ND	ND	ND	ND	0.06
	GRP1-2		ND	ND	ND	ND	0.04
	GRP1-3		3.26	ND	0.04	ND	0.06
	GRP1-4		42.28	101.98	19.4	4.26	65.94
	GRP1-5		12.58	88.84	6.02	2.96	41.86
	GRP2-6		0.24	ND	ND	ND	0.08
	GRP2-7		ND	ND	ND	ND	0.04
	GRP2-8		3.68	ND	0.06	ND	0.02
	GRP2-9		6.24	46.26	5.26	1.2	17.18
	GRP2-10		9.54	35.08	6.6	0.86	15.02
	Sample ID		11-HEPE	13-HDoHE	15d PGD2	5-iso PGF2a VI	8-iso PGF2a III
	GRP1-1		ND	ND	ND	ND	ND
	GRP1-2		ND	ND	ND	ND	ND
	GRP1-3		ND	ND	ND	ND	ND
	GRP1-4		263.34	23.3	9.22	6.5	5
	GRP1-5		295.6	19.48	12.06	3.9	2.82
	GRP2-6		ND	ND	ND	ND	ND
	GRP2-7		ND	ND	ND	ND	ND
	GRP2-8		ND	ND	ND	ND	ND
	GRP2-9		84.16	5.94	9.52	2.74	2.48
	GRP2-10		77.38	4.64	7.92	2.52	2.12
	Sample ID		9-HETE	9-HEPE	8-HDoHE	16-HDoHE	20-HDoHE
	GRP1-1		ND	ND	ND	0.02	ND
	GRP1-2		ND	ND	ND	ND	ND
	GRP1-3		ND	ND	ND	ND	ND
	GRP1-4		146.18	161.42	33.76	30.22	58.12
	GRP1-5		130.9	210.34	33.12	30.68	64.14
	GRP2-6		ND	ND	ND	ND	ND
	GRP2-7		ND	ND	ND	ND	ND
	GRP2-8		ND	ND	ND	ND	ND
	GRP2-9		44.38	55.82	8.72	7.88	17.68
	GRP2-10		38.98	51.06	4.88	6.02	14.68
	Sample ID		LTB4	5-HETE	5-HEPE	7-HDoHE	4-HDoHE
	GRP1-1		ND	0.14	ND	ND	ND
	GRP1-2		ND	0.26	ND	ND	ND
	GRP1-3		ND	0.34	ND	ND	ND
	GRP1-4		3.84	193.98	92.62	8.64	42.32
	GRP1-5		2.48	156.04	95.4	9	50.36
	GRP2-6		ND	0.32	ND	ND	ND
	GRP2-7		ND	0.18	ND	ND	ND
	GRP2-8		ND	0.12	ND	ND	ND
	GRP2-9		1.06	48.46	22.24	2	8.78
	GRP2-10		0.94	49	18.62	1.28	6.66
	Sample ID		9-HOTrE	5-HETrE	5,15-diHETE	PDX	15-HETE
	GRP1-1		ND	ND	ND	ND	0.1
	GRP1-2		ND	ND	ND	ND	0.1
	GRP1-3		ND	ND	ND	ND	0.18
	GRP1-4		0.62	1.46	3.32	1.3	224.3
	GRP1-5		1.3	1.02	2.66	1.08	168.92
	GRP2-6		ND	ND	ND	ND	ND
	GRP2-7		ND	ND	ND	ND	0.18
	GRP2-8		ND	ND	ND	ND	0.1
	GRP2-9		0.76	0.54	1.16	0.4	67.54
	GRP2-10		0.68	0.36	1.06	0.32	67.88
	Sample ID		15-HEPE	13-HODE	15-HETrE	8-HETE	8-HEPE
	GRP1-1		ND	0.44	ND	0.08	ND
	GRP1-2		ND	0.4	ND	ND	ND
	GRP1-3		ND	0.5	ND	ND	ND
	GRP1-4		108.56	561.14	3.66	66.06	120.92
	GRP1-5		122.58	643.46	2.76	54.58	175.48
	GRP2-6		ND	1.22	ND	ND	ND
	GRP2-7		ND	0.58	ND	ND	ND
	GRP2-8		ND	0.38	ND	ND	ND
	GRP2-9		51.04	520.78	2.46	26.24	38.8
	GRP2-10		39.18	507.84	1.74	22.84	32.82
	Sample ID		10-HDoHE	8-HETrE	12-HETE	12-HEPE	14-HDoHE
	GRP1-1		ND	0.2	2.52	0.06	0.22
	GRP1-2		ND	0.38	3.7	0.08	0.42
	GRP1-3		ND	ND	4.94	0.14	0.66
	GRP1-4		16.1	1	85.54	143.84	34.08
	GRP1-5		16.3	1.12	63.64	183.74	37.62
	GRP2-6		ND	ND	4.3	0.22	0.54
	GRP2-7		ND	ND	5.54	ND	ND
	GRP2-8		ND	ND	3.32	0.06	0.38
	GRP2-9		6.1	0.26	36.76	48.5	8.88
	GRP2-10		4.34	0.24	32.9	40.92	5.88
	Sample ID		11-HDoHE	9-HODE	5-oxoETE	12-oxoETE	15-oxoETE
	GRP1-1		ND	0.8	ND	ND	ND
	GRP1-2		ND	0.54	ND	ND	ND
	GRP1-3		ND	0.54	ND	ND	ND
	GRP1-4		18.18	1102.86	372.88	295.26	172.98
	GRP1-5		19.66	1523	288.56	210.38	139.96
	GRP2-6		ND	1.62	ND	ND	1.06
	GRP2-7		ND	0.98	ND	ND	ND
	GRP2-8		ND	0.5	ND	ND	ND
	GRP2-9		6.14	938.82	194.4	13.84	18.14
	GRP2-10		4.2	882.02	173.16	12.04	17.52
	Sample ID		9-oxoODE	13-oxoODE	5(6)-EET	8(9)-EET	11(12)-EET
	GRP1-1		0.18	ND	ND	ND	ND
	GRP1-2		0.16	ND	ND	ND	ND
	GRP1-3		0.22	ND	ND	ND	ND
	GRP1-4		215.2	135.74	8.66	135.24	143.28
	GRP1-5		405.64	162.14	5.86	95.38	92.46
	GRP2-6		2.1	ND	ND	ND	ND
	GRP2-7		1.8	ND	ND	ND	ND
	GRP2-8		0.42	ND	ND	ND	ND
	GRP2-9		689.24	562.22	3.12	82.26	86.4
	GRP2-10		514.22	380.62	4.32	74.04	68.02
	Sample ID		14(15)-EET	14(15)-EpETE	9(10)-EpOME	12(13)-EpOME	5,6-diHETrE
	GRP1-1		ND	ND	ND	ND	ND
	GRP1-2		ND	ND	ND	ND	ND
	GRP1-3		ND	ND	ND	ND	ND
	GRP1-4		132.48	239.36	357.74	192.96	44.06
	GRP1-5		89.66	247.46	446.22	220.5	33.1
	GRP2-6		ND	0.56	0.56	1.3	ND
	GRP2-7		ND	ND	0.2	0.48	ND
	GRP2-8		ND	0.04	0.08	0.2	ND
	GRP2-9		117.82	73.72	383.78	295.98	14.16
	GRP2-10		97.88	61.64	240.26	226.48	15.58
	Sample ID		8,9-diHETrE	11,12-diHETrE	14,15-diHETrE	9,10-diHOME	12,13-diHOME
	GRP1-1		ND	ND	ND	0.02	ND
	GRP1-2		ND	ND	ND	0.04	0.06
	GRP1-3		ND	ND	ND	0.04	0.04
	GRP1-4		2.56	5.12	7.82	10.06	10.18
	GRP1-5		2.02	4.72	6.36	13.9	13.78
	GRP2-6		ND	ND	ND	0.04	ND
	GRP2-7		ND	ND	ND	0.04	ND
	GRP2-8		ND	ND	ND	0.04	0.08
	GRP2-9		1.38	3.2	6.98	16.26	15.8
	GRP2-10		1.4	3.16	7	14.46	12.82
	Sample ID		Free AA	Free EPA	Free DHA	6R/15R-LXA4	6S-LXA4
	GRP1-1		17.84	0.52	6.02	ND	ND
	GRP1-2		28.86	0.72	10.34	ND	ND
	GRP1-3		50.02	2.2	19.62	1.56	55.4
	GRP1-4		6370.88	4764.42	5149.18	20.26	24.46
	GRP1-5		5872.28	46.33.08	5625.4	13.36	15.94
	GRP2-6		154.54	94.24	110.38	ND	ND
	GRP2-7		73.98	38.58	47.52	ND	ND
	GRP2-8		25.28	12.64	13.92	6.26	207.34
	GRP2-9		3596.42	2707.8	3438.06	8	9.14
	GRP2-10		2183.12	2387.16	2393.28	7.36	9.24
	Sample ID		Resolvin D1
	GRP1-1		ND
	GRP1-2		ND
	GRP1-3		15.44
	GRP1-4		ND
	GRP1-5		ND
	GRP2-6		ND
	GRP2-7		ND
	GRP2-8		70.7
	GRP2-9		ND
	GRP2-10		ND
	end
[truncated: 24 more columns]

## Sheet: Complete list of metabolites
	Metabolites included in the Comprehensive Eicosanoid Panel
	6k PGF1a
	TxB2
	PGF2a
	PGE2
	PGD2
	11b PGF2a
	TXB1
	PGF1a
	PGE1
	PGD1
	d17 6k PGF1a
	TXB3
	PGF3a
	PGE3
	PGD3
	dihomo PGF2a
	dihomo PGE2
	dihomo PGD2
	dihomo PGJ2
	dihomo 15d PGD2
	6k PGE1
	6,15 dk-,dh- PGF1a
	15k PGF1a
	15k PGF2a
	15k PGE2
	15k PGD2
	dh PGF2a
	dhk PGF2a
	dhk PGE2
	dhk PGD2
	bicyclo PGE2
	11b dhk PGF2a
	19oh PGF2a
	20oh PGF2a
	19oh PGE2
	20oh PGE2
	2,3 dinor 11b PGF2a
	tetranor-PGFM
	tetranor-PGEM
	tetranor 12-HETE
	11b PGE2
	PGK2
	12-HHTrE
	11-HETE
	11-HEPE
	13 HDoHE
	PGA2
	PGB2
	15d PGA2
	PGJ2
	15d PGD2
	15d PGJ2
	5-iso PGF2a VI
	8-iso PGF2a III
	9-HETE
	9-HEPE
	8 HDoHE
	16 HDoHE
	20 HDoHE
	LTB4
	20oh LTB4
	20cooh LTB4
	5,6-diHETE
	6t LTB4
	12epi LTB4
	6t,12epi LTB4
	12oxo LTB4
	LTC4
	LTD4
	LTE4
	11t LTC4
	11t LTD4
	11t LTE4
	5-HETE
	5-HEPE
	7 HDoHE
	4 HDoHE
	9-HOTrE
	5-HETrE
	5,15-diHETE
	6R-LXA4
	6S-LXA4
	15R-LXA4
	LXA5
	LXB4
	Resolvin E1
	Resolvin D1
	7,17 dHDPA
	15t-Protectin D1
	PDX
	8,15-diHETE
	15-HETE
	15-HEPE
	17 HDoHE
	13-HODE
	13-HOTrE
	13-HOTrE(y)
	15-HETrE
	8-HETE
	8-HEPE
	10 HDoHE
	8-HETrE
	14,15 LTC4
	14,15 LTD4
	14,15 LTE4
	12-HETE
	12-HEPE
	14 HDoHE
	11 HDoHE
	9-HODE
	HXA3
	HXB3
	5-oxoETE
	12-oxoETE
	15-oxoETE
	9-oxoODE
	13-oxoODE
	15 oxoEDE
	20-HETE
	19-HETE
	18-HETE
	17-HETE
	16-HETE
	18-HEPE
	5,6-EET
	8,9-EET
	11,12-EET
	14,15-EET
	14(15) EpETE
	17(18) EpETE
	16(17) EpDPE
	19(20) EpDPE
	19,20 DiHDPA
	9,10 EpOME
	12,13 EpOME
	5,6-diHETrE
	8,9-diHETrE
	11,12-diHETrE
	14,15-diHETrE
	9,10 diHOME
	12,13 diHOME
	20cooh AA
	17k DPA
	2,3 dinor TXB2
	11d-TXB2
	2,3 dinor 8-iso PGF2a
	2,3 dinor-6k PGF1a
	PGK1
	8-iso PGF3a
	8-iso-15k PGF2b
	9-Nitrooleate
	10-Nitrooleate
	tetranor-PGDM
	7(R) Maresin-1
	Resolvin D2
	Resolvin D3
	Resolvin D5

## Sheet: Abbreviations
	Eicosanoid Nomenclature		Use the LM_ID to search our LIPID MAPS website at http://www.lipidmaps.org/ for more information
	LM_ID	Name	Systematic_Name
	LMFA01030381	5Z, 8Z, 11Z ETrE	5Z,8Z,11Z-eicosatrienoic acid
	LMFA01030158	Dihomo-γ-linolenic acid	8Z,11Z,14Z-eicosatrienoic acid
	LMFA01050143	Tetranor-12(R)-HETE	8R-hydroxy-4Z,6E,10Z-hexadecatrienoic acid
	LMFA02000038	12(13)-EpOME	(+/-)-12(13)-epoxy-9Z-octadecenoic acid
	LMFA02000035	13(R)-HODE	13R-hydroxy-9Z,11E-octadecadienoic acid
	LMFA02000228	13(S)-HODE	13S-hydroxy-9Z,11E-octadecadienoic acid
	LMFA02000051	13(S)-HOTrE	13S-hydroxy-9Z,11E,15Z-octadecatrienoic acid
	LMFA02000034	13(S)-HpODE	13S-hydroperoxy-9Z,11E-octadecadienoic acid
	LMFA02000052	13(S)-HpOTrE	13S-hydroperoxy-9Z,11E,15Z-octadecatrienoic acid
	LMFA02000016	13-OxoODE	13-keto-9Z,11E-octadecadienoic acid
	LMFA02000037	9(10)-EpOME	9,10-epoxy-12Z-octadecenoic acid
	LMFA02000036	9(R)-HODE	9R-hydroxy-10E,12Z-octadecadienoic acid
	LMFA02000188	9(S)-HODE	9S-hydroxy-10E,12Z-octadecadienoic acid
	LMFA02000024	9(S)-HOTrE	9S-hydroxy-10E,12Z,15Z-octadecatrienoic acid
	LMFA02000012	9(S)-HpODE	9S-hydroperoxy-10E,12Z-octadecadienoic acid
	LMFA02000018	9(S)-HpOTrE	9S-hydroperoxy-10E,12Z,15Z-octadecatrienoic acid
	LMFA03010060	11β-PGE2	9-oxo-11S,15S-dihydroxy-5Z,13E-prostadienoic acid
	LMFA03010036	11β-PGF2α	9S,11S,15S-trihydroxy-5Z,13E-prostadienoic acid
	LMFA03010022	13,14-dihydro-15-keto-PGD2	11,15-dioxo-9S-hydroxy-5Z-prostenoic acid
	LMFA03010031	13,14-dihydro-15-keto-PGE2	9,15-dioxo-11R-hydroxy-5Z-prostenoic acid
	LMFA03010027	13,14-dihydro-15-keto-PGF2α	9S,11S-dihydroxy-15-oxo-5Z-prostenoic acid
	LMFA03010079	13,14-dihydro-PGF2a	9S,11R,15S-trihydroxy-5Z-prostenoic acid
	LMFA03010021	15-deoxy-δ-12,14-PGJ2	11-oxo-5Z,9,12E,14E-prostatetraenoic acid
	LMFA03010030	15-keto-PGE2	9,15-dioxo-11R-hydroxy-5Z,13E-prostadienoic acid
	LMFA03010026	15-keto-PGF1a	9S,11R-dihydroxy-15-oxo-5Z,13E-prostadienoic acid
	LMFA03010026	15-keto-PGF2α	9S,11R-dihydroxy-15-oxo-5Z,13E-prostadienoic acid
	LMFA03010172	15d-PGA2	9-oxo-5Z,10,12Z,14E-prostatetraenoic acid
	LMFA03010038	19(R)-hydroxy PGF1a	9S,11R,15S,19R-tetrahydroxy-13E-prostaenoic acid
	LMFA03010042	19(R)-hydroxy PGF2a	9S,11R,15S,19R-tetrahydroxy-5Z,13E-prostadienoic acid
	LMFA03010024	19R-hydroxy-PGE2	9-oxo-11R,15S,19R-trihydroxy-5Z,13E-prostadienoic acid
	LMFA03010157	1a,1b-dihomo-PGF2a	1a,1b-dihomo-9S,11R,15S-trihydroxy-5Z,13E-prostadienoic acid
	LMFA03010011	2,3-dinor 11β-PGF2a	9S,11S,15S-trihydroxy-2,3-dinor-5Z,13E-prostadienoic acid
	LMFA03010089	2,3-dinor, 6-keto-PGF1a	6-oxo-9S,11R,15S-trihydroxy-2,3-dinor-13E-prostaenoic acid
	LMFA03010174	20-ethyl PGE2	20a,20b-dihomo-9-oxo-11R,15S-dihydroxy-5Z,13E-prostadienoic acid
	LMFA03010120	20-ethyl PGF2a	9S,11R,15S-trihydroxy-20a,20b-dihomo-5Z,13E-prostadienoic acid
	LMFA03010014	20-hydroxy-PGE2	9-oxo-11R,15S,20-trihydroxy-5Z,13E-prostadienoic acid
	LMFA03010029	20-hydroxy-PGF2a	9S,11S,15S,20-tetrahydroxy-5Z,13E-prostadienoic acid
	LMFA03010013	6,15-diketo-13,14-dihydro-PGF1α	6,15-dioxo-9S,11R-dihydroxy-13E-prostenoic acid
	LMFA03010001	6-keto-PGF1α	6-oxo-9S,11R,15S-trihydroxy-13E-prostenoic acid
	LMFA03010012	6keto-PGE1	6,9-dioxo-11R,15S-dihydroxy-13E-prostenoic acid
	LMFA03010149	δ17-6-keto-PGF1a	6-oxo-9S,11R,15S-trihydroxy-13E,17Z-prostadienoic acid
	LMFA03010035	PGA2	9-oxo-15S-hydroxy-5Z,10Z,13E-prostatrienoic acid
	LMFA03010018	PGB2	15S-hydroxy-9-oxo-5Z,8(12),13E-prostatrienoic acid
	LMFA03010132	PGD1	9-oxo-15S,19-dihydroxy-5Z,8(12),13E-prostatrienoic acid
	LMFA03010004	PGD2	9S,15S-dihydroxy-11-oxo-5Z,13E-prostadienoic acid
	LMFA03010142	PGD3	9S,15S-dihydroxy-11-oxo-5Z,13E,17Z-prostatrienoic acid
	LMFA03010134	PGE1	9-oxo-11R,15S-dihydroxy-13E-prostaenoic acid
	LMFA03010003	PGE2	9-oxo-11R,15S-dihydroxy-5Z,13E-prostadienoic acid; Prostin E2
	LMFA03010185	PGE2 glyceryl ester	9-oxo-11R,15S-dihydroxy-5Z,13E-prostadienoic acid 2-glyceryl ester
	LMFA03010151	PGE2-EA	N-(11R,15S-dihydroxy-9-oxo-5Z,13E-prostadienoyl)-ethanolamine
	LMFA03010135	PGE3	9-oxo-11R,15S-dihydroxy-5Z,13E,17Z-prostatrienoic acid
	LMFA03010137	PGF1a	9S,11R,15S-trihydroxy-13E-prostaenoic acid
	LMFA03010069	PGF1b	9R,11R,15S-trihydroxy-13E-prostaenoic acid
	LMFA03010193	PGF2a dihydroxypropylamine	N-(1,3-dihydroxypropan-2-yl)-9S,11R,15S-trihydroxy-5Z,13E-prostadienoyl amine
	LMFA03010182	PGF2a glyceryl ester	9S,11R,15S-trihydroxy-5Z,13E-prostadienoic acid 2-glyceryl ester
	LMFA03010002	PGF2α	9S,11R,15S-trihydroxy-5Z,13E-prostadienoic acid
	LMFA03010075	PGF2α-EA	N-(9S,11R,15S-trihydroxy-5Z,13E-prostadienoyl)-ethanolamine
	LMFA03010025	PGF2β	9R,11R,15S-trihydroxy-5Z,13E-prostadienoic acid
	LMFA03010138	PGF3a	9S,11R,15S-trihydroxy-5Z,13E,17Z-prostatrienoic
	LMFA03010044	PGH1	9S,11R-epidioxy-15S-hydroxy-13E-prostaenoic acid
	LMFA03010010	PGH2	9S,11R-epidioxy-15S-hydroxy-5Z,13E-prostadienoic acid
	LMFA03010019	PGJ2	11-oxo-15S-hydroxy-5Z,9,13E-prostatrienoic acid
	LMFA03010170	PGK1	9,11-dioxo-15S-hydroxy-13E-prostenoic acid
	LMFA03010023	PGK2	9,11-dioxo-15S-hydroxy-5Z,13E-prostadienoic acid
	LMFA03010034	bicyclo-PGE2	9,15-dioxo-5Z-prostaenoic acid-cyclo[11S,16]
	LMFA03010020	δ-12-PGJ2	11-oxo-15S-hydroxy-5Z,9Z,13E-prostatrienoic acid
	LMFA03010168	dhk-PGF1a	9S,11R-dihydroxy-15-oxo-prostanoic acid
	LMFA03010139	tetranor-PGFM	9S,11R-dihydroxy-15-oxo-2,3,4,5-tetranor-prostan-1,20-dioic acid
	LMFA03020022	11-trans-LTE4	5S-hydroxy-6R-(S-cysteinyl)-7E,9E,11E14Z-eicosatetraenoic acid
	LMFA03020015	12-epi-LTB4	5S,12S-dihydroxy-6Z,8E,10E,14Z-eicosatetraenoic acid
	LMFA03020016	20-carboxy-LTB4	5S,12R-dihydroxy-6Z,8E,10E,14Z-eicosatetraene-1,20-dioic acid
	LMFA03020018	20-hydroxy LTB4	5S,12R,20-trihydroxy-6Z,8E,10E,14Z-eicosatetraenoic acid
	LMFA03020014	6-trans-12-epi-LTB4	5S,12S-dihydroxy-6E,8E,10E,14Z-eicosatetraenoic acid
	LMFA03020013	6-trans-LTB4	5S,12R-dihydroxy-6E,8E,10E,14Z-eicosatetraenoic acid
	LMFA03020001	LTB4	5S,12R-dihydroxy-6Z,8E,10E,14Z-eicosatetraenoic acid
	LMFA03020003	LTC4	5S-hydroxy,6R-(S-glutathionyl),7E,9E,11Z,14Z-eicosatetraenoic acid
	LMFA03020002	LTE4	5S-hydroxy,6R-(S-cysteinyl),7E,9E,11Z,14Z-eicosatetraenoic acid
	LMFA03030013	11-dehydro, 2,3-dinor-TXB2	2,3-dinor-9S,15S-dihydroxy-11-oxo-thromboxa-5Z,13E-dien-1-oic acid
	LMFA03030004	11-dehydro-TXB2	9S,15S-dihydroxy-11-oxo-thromboxa-5Z,13E-dien-1-oic acid
	LMFA03030011	11-dehydro-TXB2-d4	9S,15S-dihydroxy-11-oxo-thromboxa-5Z,13E-dien-1-oic acid-d4
	LMFA03030009	11-dehydro-TXB3	9S,15S-dihydroxy-11-oxo-thromboxa-5Z,13E,17Z-trienoic acid
	LMFA03030003	2,3-Dinor-TXB2	9S,11,15S-trihydroxy-2,3-dinor-thromboxa-5Z,13E-dien-1-oic acid
	LMFA03030008	TXB1	9S,11,15S-trihydroxy-thrombox-13E-enoic acid
	LMFA03030002	TXB2	9S,11,15S-trihydroxy-thromboxa-5Z,13E-dien-1-oic acid
	LMFA03030006	TXB3	9S,11,15S-trihydroxy-thromboxa-5Z,13E,17Z-trien-1-oic acid
	LMFA03040001	5S,6R-LipoxinA4	5S,6R,15S-trihydroxy-7E,9E,11Z,13E-eicosatetraenoic acid
	LMFA03050008	(+/-)11,12-DiHETrE	11,12-dihydroxy-5Z,8Z,14Z-eicosatrienoic acid
	LMFA03050010	(+/-)14,15-DiHETrE	14,15-dihydroxy-5Z,8Z,11Z-eicosatrienoic acid
	LMFA03050004	(+/-)5,6-DiHETrE	5,6-dihydroxy-8Z,11Z,14Z-eicosatrienoic acid
	LMFA03050006	(+/-)8,9-DiHETrE	8,9-dihydroxy-5Z,11Z,14Z-eicosatrienoic acid
	LMFA03050002	12S-HHTrE	12S-hydroxy-5Z,8E,10E-heptadecatrienoic acid
	LMFA03050007	15(S)-HETrE	15S-hydroxy-8Z,11Z,13E-eicosatrienoic acid
	LMFA03050005	5(S)-HETrE	5S-hydroxy-6E,8Z,11Z-eicosatrienoic acid
	LMFA03050011	8(S)-HETrE	8S-hydroxy-9E,11Z,14Z-eicosatrienoic acid
	LMFA03060003	11S-HETE	11S-hydroxy-5Z,8Z,11E,14Z-eicosatetraenoic acid
	LMFA03060019	12-oxo-ETE	12-oxo-5Z,8Z,10E,14Z-eicosatetraenoic acid
	LMFA03060008	12R-HETE	12R-hydroxy-5Z,8Z,10E,14Z-eicosatetraenoic acid
	LMFA03060007	12S-HETE	12S-hydroxy-5Z,8Z,10E,14Z-eicosatetraenoic acid
	LMFA03060013	12S-HpETE	12S-hydroperoxy-5Z,8Z,10E,14Z-eicosatetraenoic acid
	LMFA03060001	15S-HETE	15S-hydroxy-5Z,8Z,11Z,13E-eicosatetraenoic acid
	LMFA03060014	15S-HpETE	15S-hydroperoxy-5Z,8Z,11Z,13E-eicosatetraenoic acid
	LMFA03060009	20-HETE	20-hydroxy-5Z,8Z,11Z,14Z-eicosatetraenoic acid
	LMFA03060011	5-Oxo-ETE	5-oxo-6E,8Z,11Z,14Z-eicosatetraenoic acid
	LMFA03060010	5S,15S-DiHETE	5S,15S-dihydroxy-6E,8Z,11Z,13E-eicosatetraenoic acid
	LMFA03060017	5S,6R-DiHETE	5S,6R-dihydroxy-7E,9E,11Z,14Z-eicosatetraenoic acid
	LMFA03060018	5S,6S-DiHETE	5S,6S-dihydroxy-7E,9E,11Z,14Z-eicosatetraenoic acid
	LMFA03060002	5S-HETE	5S-hydroxy-6E,8Z,11Z,14Z-eicosatetraenoic acid
	LMFA03060005	5S-HETE-d8	5S-hydroxy-6E,8Z,11Z,14Z-eicosatetraenoic acid (5,6,8,9,11,12,14,15-d8)
	LMFA03060012	5S-HpETE	5S-hydroperoxy-6E,8Z,11Z,14Z-eicosatetraenoic acid
	LMFA03060006	8S-HETE	8S-hydroxy-5Z,9E,11Z,14Z-eicosatetraenoic acid
	LMFA03060089	9-HETE	9-hydroxy-5Z,7E,11Z,14Z-eicosatetraenoic acid
	LMFA03070030	(+/-) 11-HEPE	(+/-)-11-hydroxy-5Z,8Z,12E,14Z,17Z-eicosapentaenoic acid
	LMFA03070031	(+/-) 12-HEPE	(+/-)-12-hydroxy-5Z,8Z,10E,14Z,17Z-eicosapentaenoic acid
	LMFA03070032	(+/-) 15-HEPE	(+/-)-15-hydroxy-5Z,8Z,11Z,13E,17Z-eicosapentaenoic acid
	LMFA03070033	(+/-) 18-HEPE	(+/-)-18-hydroxy-5Z,8Z,11Z,14Z,16E-eicosapentaenoic acid
	LMFA03070027	(+/-) 5-HEPE	(+/-)-5-hydroxy-6E,8Z,11Z,14Z,17Z-eicosapentaenoic acid
	LMFA03070028	(+/-) 8-HEPE	(+/-)-8-hydroxy-5Z,9E,11Z,14Z,17Z-eicosapentaenoic acid
	LMFA03070029	(+/-) 9-HEPE	(+/-)-9-hydroxy-5Z,7E,11Z,14Z,17Z-eicosapentaenoic acid
	LMFA03070012	12(S)-HpEPE	12S-hydroperoxy-5Z,8Z,10E,14Z,17Z-eicosapentaenoic acid
	LMFA03070013	15(S)-HpEPE	15S-hydroperoxy-5Z,8Z,11Z,13E,17Z-eicosapentaenoic acid
	LMFA03070001	5(S)-HpEPE	5S-hydroperoxy-6E,8Z,11Z,14Z,17Z-eicosapentaenoic acid
	LMFA03070001	5(S)-HpEPE	5S-hydroperoxy-6E,8Z,11Z,14Z,17Z-eicosapentaenoic acid
	LMFA03070019	Resolvin-E1	5S,12R,18R-trihydroxy-6Z,8E,10E,14Z,16E-eicosapentaenoic acid
	LMFA03080004	(+/-)11,12-EpETrE	11,12-epoxy-5Z,8Z,14Z-eicosatrienoic acid
	LMFA03080005	(+/-)14,15-EpETrE	14,15-epoxy-5Z,8Z,11Z-eicosatrienoic acid
	LMFA03080002	(+/-)5,6-EpETrE	5,6-epoxy-8Z,11Z,14Z-eicosatrienoic acid
	LMFA03080003	(+/-)8,9-EpETrE	8,9-epoxy-5Z,11Z,14Z-eicosatrienoic acid
	LMFA03090005	Hepoxilin A3	8-hydroxy-11S,12S-epoxy-5Z,14Z,9E-eicosatrienoic acid
	LMFA03090003	Hepoxilin B3	10-hydroxy-11S,12S-epoxy-5Z,8Z,14Z-eicosatrienoic acid
	LMFA03110009	8-iso-15-keto-PGE2	9,15-dioxo-11R-hydroxy-5Z,13E-prostadienoic acid-cyclo[8S,12R]
	LMFA03110005	8-iso-15-keto-PGF2a	9S,11R-dihydroxy-15-oxo-5Z,13E-prostadienoic acid-cyclo[8S,12R]
	LMFA03110003	8-iso-PGE2	9-oxo-11R,15S-dihydroxy-5Z,13E-prostadienoic acid-cyclo[8S,12R]
	LMFA03110001	8-iso-PGF2a	9S,11R,15S-trihydroxy-5Z,13E-prostadienoic acid-cyclo[8S,12R]
	LMFA04000027	(+/-)-10-HDoHE	(+/-)-10-hydroxy-4Z,7Z,11E,13Z,16Z,19Z-docosahexaenoic acid
	LMFA04000028	(+/-)-11-HDoHE	(+/-)-11-hydroxy-4Z,7Z,9E,13Z,16Z,19Z-docosahexaenoic acid
	LMFA04000029	(+/-)-13-HDoHE	(+/-)-13-hydroxy-4Z,7Z,10Z,14E,16Z,19Z-docosahexaenoic acid
	LMFA04000030	(+/-)-14-HDoHE	(+/-)-14-hydroxy-4Z,7Z,10Z,12E,16Z,19Z-docosahexaenoic acid
	LMFA04000031	(+/-)-16-HDoHE	(+/-)-16-hydroxy-4Z,7Z,10Z,13Z,17E,19Z-docosahexaenoic acid
	LMFA04000032	(+/-)-17-HDoHE	(+/-)-17-hydroxy-4Z,7Z,10Z,13Z,15E,19Z-docosahexaenoic acid
	LMFA04000033	(+/-)-20-HDoHE	(+/-)-20-hydroxy-4Z,7Z,10Z,13Z,16Z,18E-docosahexaenoic acid
	LMFA04000024	(+/-)-4-HDoHE	(+/-)-4-hydroxy-5E,7Z,10Z,13Z,16Z,19Z-docosahexaenoic acid
	LMFA04000025	(+/-)-7-HDoHE	(+/-)-7-hydroxy-4Z,8E,10Z,13Z,16Z,19Z-docosahexaenoic acid
	LMFA04000026	(+/-)-8-HDoHE	(+/-)-8-hydroxy-4Z,6E,10Z,13Z,16Z,19Z-docosahexaenoic acid
	LMFA04000045	15-trans-Neuroprotectin-D1	10R,17S-dihydroxy-4Z,7Z,11E,13E,15E,19Z-docosahexaenoic acid
	LMFA04000037	16(17) EpDPE	(+/-)-16(17)-epoxy-4Z,7Z,10Z,13Z,19Z-docosapentaenoic acid
	LMFA04000011	Neuroprotectin-D1	10R,17S-dihydroxy-4Z,7Z,11E,13E,15Z,19Z-docosahexaenoic acid
	LMFA04000006	Resolvin-D1	7S,8R,17S-trihydroxy-4Z,9E,11E,13Z,15E,19Z-docosahexaenoic acid
	LMFA01050145	13(S)-HOTrE(γ)	13S-​hydroxy-​6Z,​9Z,​11E-​octadecatrienoic acid
	LMFA01040034	13(S)-HpOTrE(γ)	13S-​hydroperoxy-​6Z,​9Z,​11E-​octadecatrienoic acid
	LMFA01050350	9,10-di-HOME	9(10)-​dihydroxy-​12Z-​octadecenoic acid
